# Supplementary material for: Genetic architecture of epigenetic and neuronal ageing rates in human brain regions
Source: Nat Commun. 2017 May 18;8:15353. doi: 10.1038/ncomms15353 (PMC5454371; doi:10.1038/ncomms15353)
Supplement: Supplementary Data 1 — Flagged genes in functional enrichment study of SNP sets associated with epigenetic brain aging. [file ncomms15353-s2.xlsx]

## Sheet: sig_gene
Brain region	Data base pathway/gene set	Flagged gene
ALL	KEGG Drug metabolism cytochrome P450	UGT2B28 CYP2C9 CYP2A6 CYP2C8 GSTT1 UGT2B15 GSTO2 CYP2A13 CYP2C19 ALDH1A3 GSTT2 UGT2B4 GSTO1 CYP3A43 GSTM1 GSTM4 GSTM2 MGST1 ADH4 ADH5 FMO4 ADH1A
	KEGG MAPK signaling pathway	FGF2 MAPK7 FGF11 CACNG3 MRAS MAP3K12 CACNB4 PLA2G2C MAP3K11 TGFBR1 SOS1 PLA2G2F CACNG4 PTPN7 MAP2K5 FGF23 FAS PLA2G2D TAOK1 ZAK MAPK8IP1 CACNA1H AKT1 DUSP7 FLNC CHP2 MAPK8IP2 FOS CACNB2 PLA2G4A RASGRF1 FGF6 FGF22 RASGRF2 MAP4K3 PRKCG GNA12 DDIT3 PPM1B FGF1 MAP2K2 PPP3R2 PDGFRA LAMTOR3 CACNA2D1 CHP PRKACB CACNA1B PPP3R1 CACNB3 FGF19 MAPK8IP3 NTF4 PTPRR TGFBR2 PLA2G4E CHUK CACNA1A JUND SOS2 NTRK2 A…
	KEGG Vibrio cholerae infection	PDIA4 ADCY9 SEC61B ATP6V1F ATP6V1B1 ATP6V0E1 ATP6V0E2 ATP6V0A4 KDELR3 KCNQ1 SEC61A2 PRKCG CFTR PRKACB MUC2 SEC61G ATP6V1A ACTB KDELR2 ATP6V1E1 ATP6V1G3 ATP6V1C1
	Ingenuity Insulin receptor signaling	PDE3B STXBP4 RPTOR SOCS3 SGK1 PDPK1 INSR TSC1 EIF4EBP1 CBL LIPE ACLY SLC2A4 RAPGEF1 TSC2 FOXO3
	PB Fatty acid beta-oxidation	DECR1 ECH1 DCI HADH EHHADH HADHA ACOX3 CRYL1 ACOX1 AUH HIBCH CDYL2
PFCX	KEGG Neuroactive ligand receptor interaction	C5AR1 HRH3 HRH4 GABBR2 HTR2A CHRM5 F2RL1 LPAR1 GHR HTR1E F2R ADRB2
	GO G-protein coupled receptor activity	GPR77 C5AR1 HRH3 HRH4 GPR151 TAS2R16 GPR21 CXCR6 GPR61 GABBR2 HTR2A XCR1 CHRM5 OR10J1 F2RL1
	GO GTPase inhibitor activity	IPO5 CDC42SE1 IQGAP2 RTKN GPS1 GPS2 IQGAP1 SLIT2 TNK2
	Ingenuity Role of BRCA1 in DNA damage response	FANCA BRCA2 FANCD2 CHEK2 MLH1 RBBP8 BRCA1 PLK1 ATF1 TP53 FANCC BACH1 BARD1 RAD51 STAT1
