# Supplementary material for: Genetic architecture of epigenetic and neuronal ageing rates in human brain regions
Source: Nat Commun. 2017 May 18;8:15353. doi: 10.1038/ncomms15353 (PMC5454371; doi:10.1038/ncomms15353)
Supplement: Supplementary Data 2 — Genes that overlap between epigenetic age acceleration in ALL and at least one complex phenotype according to our GWAS overlap analysis. [file ncomms15353-s3.xlsx]

## Sheet: 2.5%
GWAStudy	CHR	OverlapGene	GeneID
AMD	1	CFH	3075
AMD	1	CFHR4	10877
AMD	1	CFHR2	3080
AMD	1	CFHR5	81494
AMD	1	LHX9	56956
AMD	6	ABCC10	89845
AMD	19	SNORD105B	100113382
AMD	19	P2RY11	5032
AMD	19	EIF3G	8666
AMD Geographic Atrophy	1	CFH	3075
AMD Geographic Atrophy	1	CFHR4	10877
AMD Geographic Atrophy	1	CFHR2	3080
AMD Geographic Atrophy	1	CFHR5	81494
AMD Geographic Atrophy	1	LHX9	56956
AMD Geographic Atrophy	2	SLC3A1	6519
AMD Geographic Atrophy	2	PREPL	9581
AMD Geographic Atrophy	2	LY75	4065
AMD Geographic Atrophy	9	C9orf23	138716
AMD Geographic Atrophy	15	HERC2	8924
AMD Geographic Atrophy	18	EPB41L3	23136
AMD Neovascular	1	CFH	3075
AMD Neovascular	1	CFHR4	10877
AMD Neovascular	1	CFHR2	3080
AMD Neovascular	1	CFHR5	81494
AMD Neovascular	1	LHX9	56956
ALZ stage 1	7	TXNDC3	51314
ALZ stage 1	10	WAC	51322
ALZ stage 1	11	CHID1	66005
ALZ stage 1	15	SNX1	6642
ALZ stage 1	15	SNX22	79856
ALZ stage 1	15	PPIB	5479
ALZ stage 1	15	CSNK1G1	53944
ALZ stage 1	19	ZNF180	7733
ALZ stage 1	19	CEACAM20	125931
ALZ stage 1	19	CEACAM22P	388550
Age at Huntington's disease motor onset	3	ACPP	55
Age at Huntington's disease motor onset	5	ADRA1B	147
Age at Huntington's disease motor onset	7	FAM20C	56975
Age at Huntington's disease motor onset	8	RRM2B	50484
Age at Huntington's disease motor onset	8	UBR5	51366
Age at Huntington's disease motor onset	12	TIMELESS	8914
Parkinson's	2	GCC2	9648
Parkinson's	3	PPM1L	151742
Parkinson's	3	B3GALNT1	8706
Parkinson's	4	DGKQ	1609
Parkinson's	10	LOC84856	84856
Parkinson's	16	CBLN1	869
Parkinson's	22	PITPNB	23760
Parkinson's	22	DMC1	11144
Parkinson's	22	LOC646851	646851
Parkinson's	22	CBY1	25776
ADHD	9	PAX5	5079
ADHD	10	SFTPD	6441
ADHD	14	FBXO33	254170
ADHD	18	FECH	2235
BIP	5	HOMER1	9456
BIP	13	HTR2A	3356
BIP	13	SLITRK1	114798
BIP	17	MAPK7	5598
BIP	17	MFAP4	4239
BIP	17	CORO6	84940
MDD	6	OPN5	221391
MDD	6	SFT2D1	113402
MDD	8	UBE2W	55284
MDD	8	RRM2B	50484
MDD	8	UBR5	51366
MDD	16	ADCY9	115
Schizophrenia	2	EFHD1	80303
Schizophrenia	6	TRIM27	5987
Schizophrenia	6	ZNF311	282890
Schizophrenia	6	OR2B3	442184
Schizophrenia	6	OR2J3	442186
Schizophrenia	6	OR2J2	26707
Schizophrenia	6	OR14J1	442191
Schizophrenia	6	OR5V1	81696
HRS ALL Cognitive slope	1	ZSCAN20	7579
HRS ALL Cognitive slope	1	MYOC	4653
HRS ALL Cognitive slope	2	TPO	7173
HRS ALL Cognitive slope	4	TTC29	83894
HRS ALL Cognitive slope	6	ZNF311	282890
HRS ALL Cognitive slope	6	OR2B3	442184
HRS ALL Cognitive slope	7	FAM20C	56975
HRS ALL Cognitive slope	10	WDR37	22884
HRS ALL Cognitive slope	10	MBL1P	8512
HRS ALL Cognitive slope	10	SFTPD	6441
HRS ALL Cognitive slope	12	KLRB1	3820
HRS ALL Cognitive slope	12	LOC374443	374443
HRS ALL Cognitive slope	17	BAIAP2	10458
HRS ALL Cognitive slope	19	ZNF878	729747
HRS ALL Cognitive slope	19	ZNF844	284391
HRS ALL Cognitive slope	19	ECH1	1891
HRS EUR Cognitive slope	1	MYOC	4653
HRS EUR Cognitive slope	2	C1D	10438
HRS EUR Cognitive slope	2	CACNB4	785
HRS EUR Cognitive slope	2	GPD2	2820
HRS EUR Cognitive slope	7	FAM20C	56975
HRS EUR Cognitive slope	10	WDR37	22884
HRS EUR Cognitive slope	10	BMPR1A	657
HRS EUR Cognitive slope	10	SNCG	6623
HRS EUR Cognitive slope	12	KLRB1	3820
HRS EUR Cognitive slope	14	SYT16	83851
HRS EUR Cognitive slope	19	ACTL9	284382
HRS EUR Cognitive slope	19	ZNF878	729747
HRS EUR Cognitive slope	19	ZNF844	284391
HRS EUR Cognitive slope	19	FFAR2	2867
HRS AFR Cognitive slope	2	TPO	7173
HRS AFR Cognitive slope	3	PLCH1	23007
HRS AFR Cognitive slope	4	KCTD8	386617
HRS AFR Cognitive slope	6	DST	667
HRS AFR Cognitive slope	7	FAM20C	56975
HRS AFR Cognitive slope	9	C9orf23	138716
HRS AFR Cognitive slope	11	CCDC82	79780
HRS AFR Cognitive slope	11	JRKL	8690
HRS AFR Cognitive slope	12	DDX47	51202
HRS AFR Cognitive slope	12	ELK3	2004
HRS AFR Cognitive slope	17	GRAP	10750
HRS AFR Cognitive slope	19	ZNF180	7733
HRS AFR Cognitive slope	19	CEACAM20	125931
HRS AFR Cognitive slope	19	CEACAM22P	388550
HRS AMR Cognitive slope	4	KIAA1239	57495
HRS AMR Cognitive slope	4	C4orf19	55286
HRS AMR Cognitive slope	7	GPR37	2861
HRS AMR Cognitive slope	10	LOC84856	84856
HRS AMR Cognitive slope	10	CYP2C9	1559
HRS AMR Cognitive slope	18	FECH	2235
HRS AMR Cognitive slope	19	ACTL9	284382
HRS AMR Cognitive slope	19	LILRA2	11027
HRS AMR Cognitive slope	19	LILRA1	11024
HRS ALL Dementia Wave 8&9	6	ABCC10	89845
HRS ALL Dementia Wave 8&9	6	DLK2	65989
HRS ALL Dementia Wave 8&9	6	SFT2D1	113402
HRS ALL Dementia Wave 8&9	7	ASB4	51666
HRS ALL Dementia Wave 8&9	8	C8orf4	56892
HRS ALL Dementia Wave 8&9	10	WDR37	22884
HRS ALL Dementia Wave 8&9	10	NCRNA00200	399706
HRS ALL Dementia Wave 8&9	11	FBXO3	26273
HRS ALL Dementia Wave 8&9	19	CC2D1A	54862
HRS ALL Dementia Wave 8&9	19	PODNL1	79883
HRS ALL Dementia Wave 8&9	19	DCAF15	90379
HRS ALL Dementia Wave 8&9	19	RFX1	5989
HRS EUR Dementia Wave 8&9	1	NKAIN1	79570
HRS EUR Dementia Wave 8&9	1	ZSCAN20	7579
HRS EUR Dementia Wave 8&9	2	EMILIN1	11117
HRS EUR Dementia Wave 8&9	2	KHK	3795
HRS EUR Dementia Wave 8&9	2	CGREF1	10669
HRS EUR Dementia Wave 8&9	2	ABHD1	84696
HRS EUR Dementia Wave 8&9	2	PREB	10113
HRS EUR Dementia Wave 8&9	2	C2orf53	339779
HRS EUR Dementia Wave 8&9	2	TCF23	150921
HRS EUR Dementia Wave 8&9	2	GPD2	2820
HRS EUR Dementia Wave 8&9	6	SFT2D1	113402
HRS EUR Dementia Wave 8&9	7	PDIA4	9601
HRS EUR Dementia Wave 8&9	7	ZNF786	136051
HRS EUR Dementia Wave 8&9	12	RFX4	5992
HRS EUR Dementia Wave 8&9	17	ABHD15	116236
HRS EUR Dementia Wave 8&9	17	TP53I13	90313
HRS EUR Dementia Wave 8&9	17	GIT1	28964
HRS EUR Dementia Wave 8&9	17	ANKRD13B	124930
HRS EUR Dementia Wave 8&9	17	CORO6	84940
HRS EUR Dementia Wave 8&9	17	SSH2	85464
HRS AFR Dementia Wave 8&9	2	SULT1C3	442038
HRS AFR Dementia Wave 8&9	2	SULT1C2	6819
HRS AFR Dementia Wave 8&9	2	GCC2	9648
HRS AFR Dementia Wave 8&9	7	PDIA4	9601
HRS AFR Dementia Wave 8&9	7	ZNF786	136051
HRS AFR Dementia Wave 8&9	7	ZNF425	155054
HRS AFR Dementia Wave 8&9	7	ZNF398	57541
HRS AFR Dementia Wave 8&9	7	ZNF282	8427
HRS AFR Dementia Wave 8&9	10	WDR37	22884
HRS AFR Dementia Wave 8&9	10	NCRNA00200	399706
HRS AFR Dementia Wave 8&9	10	WAC	51322
HRS AFR Dementia Wave 8&9	11	PSMA1	5682
HRS AFR Dementia Wave 8&9	11	MALAT1	378938
HRS AFR Dementia Wave 8&9	11	SCYL1	57410
HRS AFR Dementia Wave 8&9	11	LTBP3	4054
HRS AFR Dementia Wave 8&9	11	KCNK7	10089
HRS AFR Dementia Wave 8&9	12	ERC1	23085
HRS AFR Dementia Wave 8&9	17	TRIM16L	147166
HRS AFR Dementia Wave 8&9	17	FBXW10	10517
HRS AFR Dementia Wave 8&9	17	FAM18B1	51030
HRS AFR Dementia Wave 8&9	19	PRODH2	58510
HRS AFR Dementia Wave 8&9	19	NPHS1	4868
HRS AFR Dementia Wave 8&9	19	KIRREL2	84063
HRS AFR Dementia Wave 8&9	19	APLP1	333
HRS AFR Dementia Wave 8&9	20	STK35	140901
HRS AMR Dementia Wave 8&9	1	LIN9	286826
HRS AMR Dementia Wave 8&9	3	TRH	7200
HRS AMR Dementia Wave 8&9	4	PI4K2B	55300
HRS AMR Dementia Wave 8&9	4	EXOC1	55763
HRS AMR Dementia Wave 8&9	5	LIX1	167410
HRS AMR Dementia Wave 8&9	5	RIOK2	55781
HRS AMR Dementia Wave 8&9	7	TXNDC3	51314
HRS AMR Dementia Wave 8&9	7	EPDR1	54749
HRS AMR Dementia Wave 8&9	11	PSMA1	5682
HRS AMR Dementia Wave 8&9	11	PDE3B	5140
HRS AMR Dementia Wave 8&9	16	CACNG3	10368
HRS AMR Dementia Wave 8&9	17	DPH1	1801
HRS AMR Dementia Wave 8&9	17	OVCA2	124641
HRS AMR Dementia Wave 8&9	17	HIC1	3090
HRS AMR Dementia Wave 8&9	17	PIPOX	51268
HRS AMR Dementia Wave 8&9	17	MYO18A	399687
HRS AMR Dementia Wave 8&9	17	TIAF1	9220
HRS AMR Dementia Wave 8&9	17	SPAG9	9043
HRS AMR Dementia Wave 8&9	18	FECH	2235
GIANT HIP_MALES_EUR	6	OR2J2	26707
GIANT HIP_MALES_EUR	11	PSMA1	5682
GIANT HIP_MALES_EUR	11	PDE3B	5140
GIANT HIP_MALES_EUR	16	ADCY9	115
GIANT HIP_MALES_EUR	16	NFATC2IP	84901
GIANT HIP_MALES_AllAncestries	4	FGF2	2247
GIANT HIP_MALES_AllAncestries	4	NUDT6	11162
GIANT HIP_MALES_AllAncestries	6	TRIM27	5987
GIANT HIP_MALES_AllAncestries	6	OR2J2	26707
GIANT HIP_MALES_AllAncestries	6	OR5V1	81696
GIANT HIP_MALES_AllAncestries	11	PSMA1	5682
GIANT HIP_MALES_AllAncestries	11	PDE3B	5140
GIANT HIP_MALES_AllAncestries	16	ADCY9	115
GIANT HIP_MALES_AllAncestries	16	NFATC2IP	84901
GIANT HIP_FEMALES_EUR	3	MRAS	22808
GIANT HIP_FEMALES_EUR	16	CLUAP1	23059
GIANT HIP_FEMALES_EUR	16	ADCY9	115
GIANT HIP_FEMALES_EUR	16	MKL2	57496
GIANT HIP_FEMALES_EUR	16	C16orf62	57020
GIANT HIP_FEMALES_EUR	16	NFATC2IP	84901
GIANT HIP_FEMALES_EUR	17	RPA1	6117
GIANT HIP_FEMALES_EUR	17	RTN4RL1	146760
GIANT HIP_FEMALES_AllAncestries	3	MRAS	22808
GIANT HIP_FEMALES_AllAncestries	16	CLUAP1	23059
GIANT HIP_FEMALES_AllAncestries	16	ADCY9	115
GIANT HIP_FEMALES_AllAncestries	16	MKL2	57496
GIANT HIP_FEMALES_AllAncestries	16	C16orf62	57020
GIANT HIP_FEMALES_AllAncestries	16	NFATC2IP	84901
GIANT HIP_FEMALES_AllAncestries	17	RPA1	6117
GIANT HIP_FEMALES_AllAncestries	17	RTN4RL1	146760
GIANT HIP_COMBINED_EUR	3	MRAS	22808
GIANT HIP_COMBINED_EUR	4	FGF2	2247
GIANT HIP_COMBINED_EUR	4	NUDT6	11162
GIANT HIP_COMBINED_EUR	16	CLUAP1	23059
GIANT HIP_COMBINED_EUR	16	ADCY9	115
GIANT HIP_COMBINED_EUR	16	NFATC2IP	84901
GIANT HIP_COMBINED_AllAncestries	3	MRAS	22808
GIANT HIP_COMBINED_AllAncestries	4	FGF2	2247
GIANT HIP_COMBINED_AllAncestries	4	NUDT6	11162
GIANT HIP_COMBINED_AllAncestries	16	CLUAP1	23059
GIANT HIP_COMBINED_AllAncestries	16	ADCY9	115
GIANT HIP_COMBINED_AllAncestries	16	NFATC2IP	84901
GIANT HIPadjBMI_MALES_EUR	1	CROCC	9696
GIANT HIPadjBMI_MALES_EUR	2	LTBP1	4052
GIANT HIPadjBMI_MALES_EUR	11	SCYL1	57410
GIANT HIPadjBMI_MALES_EUR	11	LTBP3	4054
GIANT HIPadjBMI_MALES_EUR	22	DMC1	11144
GIANT HIPadjBMI_MALES_AllAncestries	1	CROCC	9696
GIANT HIPadjBMI_MALES_AllAncestries	2	LTBP1	4052
GIANT HIPadjBMI_MALES_AllAncestries	22	DMC1	11144
GIANT HIPadjBMI_FEMALES_EUR	1	CROCC	9696
GIANT HIPadjBMI_FEMALES_EUR	2	LTBP1	4052
GIANT HIPadjBMI_FEMALES_EUR	3	TRH	7200
GIANT HIPadjBMI_FEMALES_EUR	6	TRIM27	5987
GIANT HIPadjBMI_FEMALES_EUR	6	ZNF311	282890
GIANT HIPadjBMI_FEMALES_EUR	6	OR2J3	442186
GIANT HIPadjBMI_FEMALES_EUR	6	OR2J2	26707
GIANT HIPadjBMI_FEMALES_EUR	6	OR5V1	81696
GIANT HIPadjBMI_FEMALES_EUR	6	ABCC10	89845
GIANT HIPadjBMI_FEMALES_EUR	11	SCYL1	57410
GIANT HIPadjBMI_FEMALES_EUR	11	LTBP3	4054
GIANT HIPadjBMI_FEMALES_EUR	16	NFATC2IP	84901
GIANT HIPadjBMI_FEMALES_AllAncestries	1	CROCC	9696
GIANT HIPadjBMI_FEMALES_AllAncestries	2	LTBP1	4052
GIANT HIPadjBMI_FEMALES_AllAncestries	3	TRH	7200
GIANT HIPadjBMI_FEMALES_AllAncestries	6	TRIM27	5987
GIANT HIPadjBMI_FEMALES_AllAncestries	6	ZNF311	282890
GIANT HIPadjBMI_FEMALES_AllAncestries	6	OR2J3	442186
GIANT HIPadjBMI_FEMALES_AllAncestries	6	OR2J2	26707
GIANT HIPadjBMI_FEMALES_AllAncestries	6	OR5V1	81696
GIANT HIPadjBMI_FEMALES_AllAncestries	6	ABCC10	89845
GIANT HIPadjBMI_FEMALES_AllAncestries	11	SCYL1	57410
GIANT HIPadjBMI_FEMALES_AllAncestries	11	LTBP3	4054
GIANT HIPadjBMI_FEMALES_AllAncestries	16	NFATC2IP	84901
GIANT HIPadjBMI_COMBINED_EUR	1	CROCC	9696
GIANT HIPadjBMI_COMBINED_EUR	2	LTBP1	4052
GIANT HIPadjBMI_COMBINED_EUR	3	TRH	7200
GIANT HIPadjBMI_COMBINED_EUR	6	OR2J3	442186
GIANT HIPadjBMI_COMBINED_EUR	11	SCYL1	57410
GIANT HIPadjBMI_COMBINED_EUR	11	LTBP3	4054
GIANT HIPadjBMI_COMBINED_AllAncestries	1	CROCC	9696
GIANT HIPadjBMI_COMBINED_AllAncestries	2	PXDN	7837
GIANT HIPadjBMI_COMBINED_AllAncestries	2	LTBP1	4052
GIANT HIPadjBMI_COMBINED_AllAncestries	2	TIGD1	200765
GIANT HIPadjBMI_COMBINED_AllAncestries	2	EIF4E2	9470
GIANT HIPadjBMI_COMBINED_AllAncestries	3	TRH	7200
GIANT HIPadjBMI_COMBINED_AllAncestries	6	OR2J3	442186
GIANT HIPadjBMI_COMBINED_AllAncestries	11	SCYL1	57410
GIANT HIPadjBMI_COMBINED_AllAncestries	11	LTBP3	4054
GIANT WC_MALES_EUR	6	TRIM27	5987
GIANT WC_MALES_EUR	6	ZNF311	282890
GIANT WC_MALES_EUR	6	OR2J2	26707
GIANT WC_MALES_EUR	16	ADCY9	115
GIANT WC_MALES_EUR	16	NFATC2IP	84901
GIANT WC_MALES_EUR	17	RPA1	6117
GIANT WC_MALES_AllAncestries	6	TRIM27	5987
GIANT WC_MALES_AllAncestries	6	ZNF311	282890
GIANT WC_MALES_AllAncestries	6	OR2J2	26707
GIANT WC_MALES_AllAncestries	16	ADCY9	115
GIANT WC_MALES_AllAncestries	16	NFATC2IP	84901
GIANT WC_MALES_AllAncestries	17	RPA1	6117
GIANT WC_FEMALES_EUR	2	ITGB6	3694
GIANT WC_FEMALES_EUR	4	TTC29	83894
GIANT WC_FEMALES_EUR	7	ASB4	51666
GIANT WC_FEMALES_EUR	7	PDK4	5166
GIANT WC_FEMALES_EUR	16	ADCY9	115
GIANT WC_FEMALES_EUR	16	MKL2	57496
GIANT WC_FEMALES_EUR	16	C16orf62	57020
GIANT WC_FEMALES_EUR	16	NFATC2IP	84901
GIANT WC_FEMALES_EUR	17	RPA1	6117
GIANT WC_FEMALES_EUR	17	RTN4RL1	146760
GIANT WC_FEMALES_AllAncestries	2	ITGB6	3694
GIANT WC_FEMALES_AllAncestries	4	TTC29	83894
GIANT WC_FEMALES_AllAncestries	7	ASB4	51666
GIANT WC_FEMALES_AllAncestries	7	PDK4	5166
GIANT WC_FEMALES_AllAncestries	16	CLUAP1	23059
GIANT WC_FEMALES_AllAncestries	16	ADCY9	115
GIANT WC_FEMALES_AllAncestries	16	MKL2	57496
GIANT WC_FEMALES_AllAncestries	16	C16orf62	57020
GIANT WC_FEMALES_AllAncestries	16	NFATC2IP	84901
GIANT WC_FEMALES_AllAncestries	17	RPA1	6117
GIANT WC_FEMALES_AllAncestries	17	RTN4RL1	146760
GIANT WC_COMBINED_EUR	2	ITGB6	3694
GIANT WC_COMBINED_EUR	7	PDK4	5166
GIANT WC_COMBINED_EUR	16	CLUAP1	23059
GIANT WC_COMBINED_EUR	16	ADCY9	115
GIANT WC_COMBINED_EUR	16	MKL2	57496
GIANT WC_COMBINED_EUR	16	C16orf62	57020
GIANT WC_COMBINED_EUR	16	NFATC2IP	84901
GIANT WC_COMBINED_AllAncestries	2	ITGB6	3694
GIANT WC_COMBINED_AllAncestries	15	HERC2	8924
GIANT WC_COMBINED_AllAncestries	16	CLUAP1	23059
GIANT WC_COMBINED_AllAncestries	16	ADCY9	115
GIANT WC_COMBINED_AllAncestries	16	MKL2	57496
GIANT WC_COMBINED_AllAncestries	16	C16orf62	57020
GIANT WC_COMBINED_AllAncestries	16	NFATC2IP	84901
GIANT WCadjBMI_MALES_EUR	1	CROCC	9696
GIANT WCadjBMI_MALES_EUR	2	LTBP1	4052
GIANT WCadjBMI_MALES_EUR	2	ITGB6	3694
GIANT WCadjBMI_MALES_EUR	3	TRH	7200
GIANT WCadjBMI_MALES_EUR	7	PDIA4	9601
GIANT WCadjBMI_MALES_EUR	12	RIC8B	55188
GIANT WCadjBMI_MALES_EUR	22	DMC1	11144
GIANT WCadjBMI_MALES_EUR	22	CBY1	25776
GIANT WCadjBMI_MALES_AllAncestries	1	CROCC	9696
GIANT WCadjBMI_MALES_AllAncestries	2	LTBP1	4052
GIANT WCadjBMI_MALES_AllAncestries	2	ITGB6	3694
GIANT WCadjBMI_MALES_AllAncestries	3	TRH	7200
GIANT WCadjBMI_MALES_AllAncestries	12	RIC8B	55188
GIANT WCadjBMI_MALES_AllAncestries	17	SLC6A4	6532
GIANT WCadjBMI_MALES_AllAncestries	17	BLMH	642
GIANT WCadjBMI_MALES_AllAncestries	22	DMC1	11144
GIANT WCadjBMI_MALES_AllAncestries	22	CBY1	25776
GIANT WCadjBMI_FEMALES_EUR	1	CROCC	9696
GIANT WCadjBMI_FEMALES_EUR	4	FGF2	2247
GIANT WCadjBMI_FEMALES_EUR	4	NUDT6	11162
GIANT WCadjBMI_FEMALES_EUR	22	CHEK2	11200
GIANT WCadjBMI_FEMALES_EUR	22	HSCB	150274
GIANT WCadjBMI_FEMALES_EUR	22	CCDC117	150275
GIANT WCadjBMI_FEMALES_EUR	22	XBP1	7494
GIANT WCadjBMI_FEMALES_AllAncestries	1	CROCC	9696
GIANT WCadjBMI_FEMALES_AllAncestries	22	CHEK2	11200
GIANT WCadjBMI_FEMALES_AllAncestries	22	HSCB	150274
GIANT WCadjBMI_FEMALES_AllAncestries	22	CCDC117	150275
GIANT WCadjBMI_FEMALES_AllAncestries	22	XBP1	7494
GIANT WCadjBMI_COMBINED_EUR	1	CROCC	9696
GIANT WCadjBMI_COMBINED_EUR	2	LTBP1	4052
GIANT WCadjBMI_COMBINED_EUR	2	SLC3A1	6519
GIANT WCadjBMI_COMBINED_EUR	2	ITGB6	3694
GIANT WCadjBMI_COMBINED_EUR	6	OPN5	221391
GIANT WCadjBMI_COMBINED_EUR	11	SCYL1	57410
GIANT WCadjBMI_COMBINED_EUR	11	LTBP3	4054
GIANT WCadjBMI_COMBINED_AllAncestries	1	CROCC	9696
GIANT WCadjBMI_COMBINED_AllAncestries	2	LTBP1	4052
GIANT WCadjBMI_COMBINED_AllAncestries	2	SLC3A1	6519
GIANT WCadjBMI_COMBINED_AllAncestries	2	ITGB6	3694
GIANT WCadjBMI_COMBINED_AllAncestries	6	OPN5	221391
GIANT WHR_MALES_EUR	1	PLA2G2C	391013
GIANT WHR_MALES_EUR	3	PLCH1	23007
GIANT WHR_MALES_EUR	7	PDK4	5166
GIANT WHR_MALES_EUR	16	NFATC2IP	84901
GIANT WHR_MALES_EUR	17	PIPOX	51268
GIANT WHR_MALES_EUR	19	TBCB	1155
GIANT WHR_MALES_EUR	19	CAPNS1	826
GIANT WHR_MALES_EUR	19	COX7A1	1346
GIANT WHR_MALES_EUR	19	ZNF565	147929
GIANT WHR_MALES_EUR	19	ZNF146	7705
GIANT WHR_MALES_EUR	22	CHEK2	11200
GIANT WHR_MALES_EUR	22	HSCB	150274
GIANT WHR_MALES_EUR	22	CCDC117	150275
GIANT WHR_MALES_EUR	22	XBP1	7494
GIANT WHR_MALES_AllAncestries	1	PLA2G2C	391013
GIANT WHR_MALES_AllAncestries	3	PLCH1	23007
GIANT WHR_MALES_AllAncestries	7	PDK4	5166
GIANT WHR_MALES_AllAncestries	16	NFATC2IP	84901
GIANT WHR_MALES_AllAncestries	17	PIPOX	51268
GIANT WHR_MALES_AllAncestries	19	TBCB	1155
GIANT WHR_MALES_AllAncestries	19	CAPNS1	826
GIANT WHR_MALES_AllAncestries	19	COX7A1	1346
GIANT WHR_MALES_AllAncestries	19	ZNF565	147929
GIANT WHR_MALES_AllAncestries	19	ZNF146	7705
GIANT WHR_MALES_AllAncestries	20	SERINC3	10955
GIANT WHR_MALES_AllAncestries	22	CHEK2	11200
GIANT WHR_MALES_AllAncestries	22	HSCB	150274
GIANT WHR_MALES_AllAncestries	22	CCDC117	150275
GIANT WHR_MALES_AllAncestries	22	XBP1	7494
GIANT WHR_FEMALES_EUR	3	TRH	7200
GIANT WHR_FEMALES_EUR	4	FGF2	2247
GIANT WHR_FEMALES_EUR	4	NUDT6	11162
GIANT WHR_FEMALES_EUR	6	ABCC10	89845
GIANT WHR_FEMALES_EUR	6	DLK2	65989
GIANT WHR_FEMALES_EUR	22	CHEK2	11200
GIANT WHR_FEMALES_EUR	22	HSCB	150274
GIANT WHR_FEMALES_EUR	22	CCDC117	150275
GIANT WHR_FEMALES_EUR	22	XBP1	7494
GIANT WHR_FEMALES_AllAncestries	3	TRH	7200
GIANT WHR_FEMALES_AllAncestries	6	ABCC10	89845
GIANT WHR_FEMALES_AllAncestries	6	DLK2	65989
GIANT WHR_FEMALES_AllAncestries	22	CHEK2	11200
GIANT WHR_FEMALES_AllAncestries	22	HSCB	150274
GIANT WHR_FEMALES_AllAncestries	22	CCDC117	150275
GIANT WHR_FEMALES_AllAncestries	22	XBP1	7494
GIANT WHR_COMBINED_EUR	1	PLA2G2C	391013
GIANT WHR_COMBINED_EUR	2	ITGB6	3694
GIANT WHR_COMBINED_EUR	4	TTC29	83894
GIANT WHR_COMBINED_EUR	16	NFATC2IP	84901
GIANT WHR_COMBINED_EUR	19	ZNF565	147929
GIANT WHR_COMBINED_EUR	19	ZNF146	7705
GIANT WHR_COMBINED_EUR	22	CHEK2	11200
GIANT WHR_COMBINED_EUR	22	HSCB	150274
GIANT WHR_COMBINED_EUR	22	CCDC117	150275
GIANT WHR_COMBINED_EUR	22	XBP1	7494
GIANT WHR_COMBINED_AllAncestries	1	PLA2G2C	391013
GIANT WHR_COMBINED_AllAncestries	2	ITGB6	3694
GIANT WHR_COMBINED_AllAncestries	4	TTC29	83894
GIANT WHR_COMBINED_AllAncestries	16	NFATC2IP	84901
GIANT WHR_COMBINED_AllAncestries	19	ZNF565	147929
GIANT WHR_COMBINED_AllAncestries	19	ZNF146	7705
GIANT WHR_COMBINED_AllAncestries	22	CHEK2	11200
GIANT WHR_COMBINED_AllAncestries	22	HSCB	150274
GIANT WHR_COMBINED_AllAncestries	22	CCDC117	150275
GIANT WHR_COMBINED_AllAncestries	22	XBP1	7494
GIANT WHRadjBMI_MALES_EUR	1	PLA2G2C	391013
GIANT WHRadjBMI_MALES_EUR	19	ZNF146	7705
GIANT WHRadjBMI_MALES_EUR	20	SERINC3	10955
GIANT WHRadjBMI_MALES_EUR	22	CCDC117	150275
GIANT WHRadjBMI_MALES_EUR	22	XBP1	7494
GIANT WHRadjBMI_MALES_AllAncestries	1	PLA2G2C	391013
GIANT WHRadjBMI_MALES_AllAncestries	19	ZNF146	7705
GIANT WHRadjBMI_MALES_AllAncestries	20	SERINC3	10955
GIANT WHRadjBMI_MALES_AllAncestries	22	XBP1	7494
GIANT WHRadjBMI_FEMALES_EUR	3	TRH	7200
GIANT WHRadjBMI_FEMALES_EUR	4	FGF2	2247
GIANT WHRadjBMI_FEMALES_EUR	4	NUDT6	11162
GIANT WHRadjBMI_FEMALES_EUR	22	CHEK2	11200
GIANT WHRadjBMI_FEMALES_EUR	22	HSCB	150274
GIANT WHRadjBMI_FEMALES_EUR	22	CCDC117	150275
GIANT WHRadjBMI_FEMALES_EUR	22	XBP1	7494
GIANT WHRadjBMI_FEMALES_AllAncestries	3	TRH	7200
GIANT WHRadjBMI_FEMALES_AllAncestries	4	FGF2	2247
GIANT WHRadjBMI_FEMALES_AllAncestries	4	NUDT6	11162
GIANT WHRadjBMI_FEMALES_AllAncestries	22	CHEK2	11200
GIANT WHRadjBMI_FEMALES_AllAncestries	22	HSCB	150274
GIANT WHRadjBMI_FEMALES_AllAncestries	22	CCDC117	150275
GIANT WHRadjBMI_FEMALES_AllAncestries	22	XBP1	7494
GIANT WHRadjBMI_COMBINED_EUR	4	FGF2	2247
GIANT WHRadjBMI_COMBINED_EUR	4	NUDT6	11162
GIANT WHRadjBMI_COMBINED_EUR	22	CHEK2	11200
GIANT WHRadjBMI_COMBINED_EUR	22	HSCB	150274
GIANT WHRadjBMI_COMBINED_EUR	22	CCDC117	150275
GIANT WHRadjBMI_COMBINED_EUR	22	XBP1	7494
GIANT WHRadjBMI_COMBINED_AllAncestries	4	FGF2	2247
GIANT WHRadjBMI_COMBINED_AllAncestries	4	NUDT6	11162
GIANT WHRadjBMI_COMBINED_AllAncestries	22	CHEK2	11200
GIANT WHRadjBMI_COMBINED_AllAncestries	22	HSCB	150274
GIANT WHRadjBMI_COMBINED_AllAncestries	22	CCDC117	150275
GIANT WHRadjBMI_COMBINED_AllAncestries	22	XBP1	7494
GIANT BMI	2	CRYGD	1421
GIANT BMI	2	CRYGC	1420
GIANT BMI	2	CRYGB	1419
GIANT BMI	2	CRYGA	1418
GIANT BMI	3	BDH1	622
GIANT BMI	6	MDGA1	266727
GIANT BMI	10	SFTPD	6441
GIANT BMI	14	FBXO33	254170
GIANT BMI	16	KATNB1	10300
GIANT BMI	16	KIFC3	3801
GIANT BMI	17	PIPOX	51268
GIANT BMI	17	MYO18A	399687
GIANT BMI	17	TIAF1	9220
GIANT BMI	18	EPB41L3	23136
GIANT Height	4	RASSF6	166824
GIANT Height	6	TRIM27	5987
GIANT Height	6	ZNF311	282890
GIANT Height	7	OR9A2	135924
GIANT Height	7	OR6V1	346517
GIANT Height	12	KLRB1	3820
GIANT Height	13	ESD	2098
GIANT Height	13	HTR2A	3356
GIANT Height	14	CATSPERB	79820
GIANT Height	22	CHEK2	11200
GIANT Height	22	HSCB	150274
GIANT Height	22	CCDC117	150275
GIANT Height	22	XBP1	7494
T2D stage1	2	GPR113	165082
T2D stage1	2	ITGB6	3694
T2D stage1	9	GPSM1	26086
T2D stage1	9	DNLZ	728489
T2D stage1	9	CARD9	64170
T2D stage1	9	SNAPC4	6621
T2D stage1	9	SDCCAG3	10807
T2D stage1	9	PMPCA	23203
T2D stage1	11	LTBP3	4054
T2D stage1	12	USP30	84749
T2D stage1	12	ALKBH2	121642
T2D stage1	12	UNG	7374
T2D stage1	12	ACACB	32
T2D stage1	14	SYT16	83851
T2D combined	1	DNAJC11	55735
T2D combined	2	ITGB6	3694
T2D combined	9	GPSM1	26086
T2D combined	9	DNLZ	728489
T2D combined	9	CARD9	64170
T2D combined	9	SNAPC4	6621
T2D combined	9	SDCCAG3	10807
T2D combined	9	PMPCA	23203
T2D combined	11	LTBP3	4054
Fast Glucose	1	VPS72	6944
Fast Glucose	1	PIP5K1A	8394
Fast Glucose	2	EMILIN1	11117
Fast Glucose	2	KHK	3795
Fast Glucose	2	CGREF1	10669
Fast Glucose	2	ABHD1	84696
Fast Glucose	2	PREB	10113
Fast Glucose	2	C2orf53	339779
Fast Glucose	2	TCF23	150921
Fast Glucose	2	ITGB6	3694
Fast Glucose	5	PWWP2A	114825
Fast Glucose	7	TXNDC3	51314
Fast Glucose	12	ELK3	2004
Fast Glucose	17	BAIAP2	10458
Fast Insulin	1	ECE1	1889
Fast Insulin	2	CACNB4	785
Fast Insulin	5	JMY	133746
Fast Insulin	5	HOMER1	9456
Fast Insulin	6	OR5V1	81696
Fast Insulin	17	ZBTB4	57659
Fast Insulin	17	AMAC1L3	643664
Fast Insulin	17	POLR2A	5430
IBD	9	LOC26102	26102
IBD	9	GPSM1	26086
IBD	9	DNLZ	728489
IBD	9	CARD9	64170
IBD	9	SNAPC4	6621
IBD	9	SDCCAG3	10807
IBD	9	PMPCA	23203
IBD	19	DNMT1	1786
IBD	19	S1PR2	9294
IBD	19	MRPL4	51073
IBD Crohn's disease	8	OSGIN2	734
IBD Crohn's disease	9	LOC26102	26102
IBD Crohn's disease	9	GPSM1	26086
IBD Crohn's disease	9	DNLZ	728489
IBD Crohn's disease	9	CARD9	64170
IBD Crohn's disease	9	SNAPC4	6621
IBD Crohn's disease	9	SDCCAG3	10807
IBD Crohn's disease	9	PMPCA	23203
IBD Crohn's disease	16	NFATC2IP	84901
IBD Crohn's disease	16	HEATR3	55027
IBD Crohn's disease	16	PAPD5	64282
IBD Crohn's disease	19	ZNF383	163087
IBD Ulcerative colitis	9	LOC26102	26102
IBD Ulcerative colitis	9	GPSM1	26086
IBD Ulcerative colitis	9	DNLZ	728489
IBD Ulcerative colitis	9	CARD9	64170
IBD Ulcerative colitis	9	SNAPC4	6621
IBD Ulcerative colitis	9	SDCCAG3	10807
IBD Ulcerative colitis	9	PMPCA	23203
IBD Ulcerative colitis	11	CCDC82	79780
Longevity > 90	4	RASSF6	166824
Longevity > 90	10	CYP2C9	1559
Longevity > 90	14	SYT16	83851
Longevity > 90	19	ZNF430	80264
Longevity > 90	22	EIF4ENIF1	56478
Longevity > 90	22	SFI1	9814
