# Supplementary material for: Genetic architecture of epigenetic and neuronal ageing rates in human brain regions
Source: Nat Commun. 2017 May 18;8:15353. doi: 10.1038/ncomms15353 (PMC5454371; doi:10.1038/ncomms15353)
Supplement: Supplementary Data 3 — Genes that overlap between epigenetic age acceleration in PFCTX and at least one complex phenotype according to our GWAS overlap analysis. [file ncomms15353-s4.xlsx]

## Sheet: 2.5%
GWAStudy	CHR	OverlapGene	GeneID
AMD	3	TSC22D2	9819
AMD	4	KLHL8	57563
AMD Geographic Atrophy	1	TBCE	6905
AMD Geographic Atrophy	2	SLC3A1	6519
AMD Geographic Atrophy	2	PREPL	9581
AMD Geographic Atrophy	3	ZNF80	7634
AMD Geographic Atrophy	9	PSMB7	5695
AMD Geographic Atrophy	12	RAD52	5893
AMD Geographic Atrophy	15	KLF13	51621
AMD Geographic Atrophy	17	LOC100130933	100130933
AMD Geographic Atrophy	17	SAP30BP	29115
AMD Neovascular	4	KLHL8	57563
AMD Neovascular	4	CLDN22	53842
AMD Neovascular	6	THBS2	7058
AMD Neovascular	7	CCZ1	51622
AMD Neovascular	9	SNAPC3	6619
ALZ stage 1	5	CXXC5	51523
ALZ stage 1	5	CANX	821
ALZ stage 1	7	NFE2L3	9603
ALZ stage 1	7	CBX3	11335
ALZ stage 1	7	IKZF1	10320
ALZ stage 1	14	SLC24A4	123041
ALZ stage 1	15	SNX1	6642
ALZ stage 1	15	SNX22	79856
ALZ stage 1	15	PPIB	5479
ALZ stage 1	15	CSNK1G1	53944
ALZ stage 1	15	CHD2	1106
ALZ stage 1	15	RGMA	56963
ALZ stage 1	19	KLC3	147700
ALZ stage 1	19	ERCC2	2068
ALZ stage 1	19	PPP1R13L	10848
ALZ stage 1	19	CD3EAP	10849
ALZ stage 1	19	ERCC1	2067
ALZ stage 1	19	FOSB	2354
ALZ stage 1	19	RTN2	6253
ALZ stage 1	19	PPM1N	147699
ALZ stage 1	19	VASP	7408
ALZ stage 1	19	OPA3	80207
ALZ	14	SLC24A4	123041
Age at Huntington's disease motor onset	4	USP17	391627
Age at Huntington's disease motor onset	7	CCZ1	51622
Age at Huntington's disease motor onset	11	TSKU	25987
Age at Huntington's disease motor onset	19	DYRK1B	9149
Age at Huntington's disease motor onset	19	FBL	2091
Age at Huntington's disease motor onset	19	FCGBP	8857
Parkinson's	5	S100Z	170591
Parkinson's	6	C6orf147	387097
Parkinson's	9	IFNA13	3447
Parkinson's	9	IFNA2	3440
Parkinson's	12	LIMA1	51474
Parkinson's	19	MOBKL2A	126308
Parkinson's	19	IZUMO4	113177
ADHD	3	SH3BP5	9467
ADHD	7	MNX1	3110
ADHD	18	OSBPL1A	114876
ADHD	18	FECH	2235
BIP	1	NEK7	140609
BIP	5	F2RL1	2150
BIP	5	S100Z	170591
BIP	5	HOMER1	9456
BIP	6	PGM3	5238
BIP	6	RWDD2A	112611
BIP	7	SNX8	29886
BIP	8	ARC	23237
BIP	8	JRK	8629
BIP	10	CCDC6	8030
BIP	13	HTR2A	3356
BIP	17	CORO6	84940
BIP	20	C20orf151	140893
MDD	4	TBC1D14	57533
MDD	7	TES	26136
MDD	9	PSMB7	5695
MDD	10	RPP30	10556
MDD	10	ANKRD1	27063
MDD	15	MEGF11	84465
MDD	16	ADCY9	115
MDD	16	CHMP1A	5119
MDD	16	C16orf55	124045
MDD	16	CDK10	8558
MDD	16	SPATA2L	124044
MDD	16	C16orf7	9605
MDD	18	LPIN2	9663
MDD	19	C19orf10	56005
MDD	19	DPP9	91039
Schizophrenia	2	EFHD1	80303
Schizophrenia	6	TRIM27	5987
Schizophrenia	6	ZNF311	282890
Schizophrenia	14	C14orf2	9556
Schizophrenia	17	DRG2	1819
HRS ALL Cognitive slope	1	ESPNP	284729
HRS ALL Cognitive slope	3	CAPN7	23473
HRS ALL Cognitive slope	3	SH3BP5	9467
HRS ALL Cognitive slope	3	XCR1	2829
HRS ALL Cognitive slope	3	ZBED2	79413
HRS ALL Cognitive slope	3	TIGIT	201633
HRS ALL Cognitive slope	6	ZNF311	282890
HRS ALL Cognitive slope	6	GJA1	2697
HRS ALL Cognitive slope	7	TMEM106B	54664
HRS ALL Cognitive slope	9	GABBR2	9568
HRS ALL Cognitive slope	15	MTFMT	123263
HRS ALL Cognitive slope	15	OSTBETA	123264
HRS ALL Cognitive slope	15	RASL12	51285
HRS ALL Cognitive slope	16	CHMP1A	5119
HRS ALL Cognitive slope	16	C16orf55	124045
HRS ALL Cognitive slope	16	CDK10	8558
HRS ALL Cognitive slope	16	SPATA2L	124044
HRS ALL Cognitive slope	16	C16orf7	9605
HRS ALL Cognitive slope	18	ATP8B1	5205
HRS ALL Cognitive slope	19	FCGBP	8857
HRS ALL Cognitive slope	19	CCDC9	26093
HRS ALL Cognitive slope	19	PRR24	255783
HRS ALL Cognitive slope	19	GPR77	27202
HRS ALL Cognitive slope	20	DSN1	79980
HRS EUR Cognitive slope	2	C1D	10438
HRS EUR Cognitive slope	3	CAPN7	23473
HRS EUR Cognitive slope	3	SH3BP5	9467
HRS EUR Cognitive slope	3	TIGIT	201633
HRS EUR Cognitive slope	7	THSD7A	221981
HRS EUR Cognitive slope	7	TMEM106B	54664
HRS EUR Cognitive slope	12	LRP6	4040
HRS EUR Cognitive slope	14	SYT16	83851
HRS EUR Cognitive slope	19	CYP2B7P1	1556
HRS EUR Cognitive slope	20	DSN1	79980
HRS EUR Cognitive slope	20	C20orf117	140710
HRS AFR Cognitive slope	1	EPHA2	1969
HRS AFR Cognitive slope	3	SH3BP5	9467
HRS AFR Cognitive slope	3	TIGIT	201633
HRS AFR Cognitive slope	5	SLC6A19	340024
HRS AFR Cognitive slope	7	ZNF12	7559
HRS AFR Cognitive slope	7	PMS2CL	441194
HRS AFR Cognitive slope	12	GPD1	2819
HRS AFR Cognitive slope	15	PDCD7	10081
HRS AFR Cognitive slope	17	NT5M	56953
HRS AFR Cognitive slope	17	DRG2	1819
HRS AFR Cognitive slope	17	MYO15A	51168
HRS AFR Cognitive slope	19	C5AR1	728
HRS AFR Cognitive slope	19	GPR77	27202
HRS AFR Cognitive slope	19	DHX34	9704
HRS AMR Cognitive slope	1	MED18	54797
HRS AMR Cognitive slope	1	HIST2H2BE	8349
HRS AMR Cognitive slope	1	HIST2H2AC	8338
HRS AMR Cognitive slope	1	HIST2H2AB	317772
HRS AMR Cognitive slope	1	BOLA1	51027
HRS AMR Cognitive slope	1	SV2A	9900
HRS AMR Cognitive slope	1	SF3B4	10262
HRS AMR Cognitive slope	1	MTMR11	10903
HRS AMR Cognitive slope	1	SNAP47	116841
HRS AMR Cognitive slope	1	PRSS38	339501
HRS AMR Cognitive slope	5	THOC3	84321
HRS AMR Cognitive slope	7	RPL23P8	222901
HRS AMR Cognitive slope	10	CHAT	1103
HRS AMR Cognitive slope	10	C10orf53	282966
HRS AMR Cognitive slope	18	OSBPL1A	114876
HRS AMR Cognitive slope	18	FECH	2235
HRS ALL Dementia Wave 8&9	2	ARHGAP15	55843
HRS ALL Dementia Wave 8&9	5	GHR	2690
HRS ALL Dementia Wave 8&9	6	EPHA7	2045
HRS ALL Dementia Wave 8&9	15	KLF13	51621
HRS EUR Dementia Wave 8&9	2	ARHGAP15	55843
HRS EUR Dementia Wave 8&9	6	KHDC1L	100129128
HRS EUR Dementia Wave 8&9	6	KHDC1	80759
HRS EUR Dementia Wave 8&9	7	PDIA4	9601
HRS EUR Dementia Wave 8&9	7	ZNF786	136051
HRS EUR Dementia Wave 8&9	8	ADAMDEC1	27299
HRS EUR Dementia Wave 8&9	9	SNAPC3	6619
HRS EUR Dementia Wave 8&9	12	BCL2L14	79370
HRS EUR Dementia Wave 8&9	12	LRP6	4040
HRS EUR Dementia Wave 8&9	12	RFX4	5992
HRS EUR Dementia Wave 8&9	16	SLC6A10P	386757
HRS EUR Dementia Wave 8&9	16	MGC23284	197187
HRS EUR Dementia Wave 8&9	16	SNAI3	333929
HRS EUR Dementia Wave 8&9	16	RNF166	115992
HRS EUR Dementia Wave 8&9	16	CTU2	348180
HRS EUR Dementia Wave 8&9	16	FAM38A	9780
HRS EUR Dementia Wave 8&9	17	TAOK1	57551
HRS EUR Dementia Wave 8&9	17	ABHD15	116236
HRS EUR Dementia Wave 8&9	17	TP53I13	90313
HRS EUR Dementia Wave 8&9	17	GIT1	28964
HRS EUR Dementia Wave 8&9	17	ANKRD13B	124930
HRS EUR Dementia Wave 8&9	17	CORO6	84940
HRS EUR Dementia Wave 8&9	17	SSH2	85464
HRS EUR Dementia Wave 8&9	19	PIAS4	51588
HRS AFR Dementia Wave 8&9	1	SESN2	83667
HRS AFR Dementia Wave 8&9	1	MED18	54797
HRS AFR Dementia Wave 8&9	2	SULT1C3	442038
HRS AFR Dementia Wave 8&9	2	SULT1C2	6819
HRS AFR Dementia Wave 8&9	3	XCR1	2829
HRS AFR Dementia Wave 8&9	4	TBC1D14	57533
HRS AFR Dementia Wave 8&9	7	CCZ1	51622
HRS AFR Dementia Wave 8&9	7	ZNF12	7559
HRS AFR Dementia Wave 8&9	7	TAS2R16	50833
HRS AFR Dementia Wave 8&9	7	PDIA4	9601
HRS AFR Dementia Wave 8&9	7	ZNF786	136051
HRS AFR Dementia Wave 8&9	7	ZNF425	155054
HRS AFR Dementia Wave 8&9	7	ZNF398	57541
HRS AFR Dementia Wave 8&9	7	ZNF282	8427
HRS AFR Dementia Wave 8&9	9	PTCH1	5727
HRS AFR Dementia Wave 8&9	10	TSPAN15	23555
HRS AFR Dementia Wave 8&9	12	NDUFA12	55967
HRS AFR Dementia Wave 8&9	14	SLC24A4	123041
HRS AFR Dementia Wave 8&9	15	KLF13	51621
HRS AFR Dementia Wave 8&9	16	C16orf81	283860
HRS AFR Dementia Wave 8&9	16	CDH15	1013
HRS AFR Dementia Wave 8&9	16	ZNF778	197320
HRS AFR Dementia Wave 8&9	20	C20orf117	140710
HRS AMR Dementia Wave 8&9	1	MTMR11	10903
HRS AMR Dementia Wave 8&9	3	COL6A4P1	344875
HRS AMR Dementia Wave 8&9	6	PGM3	5238
HRS AMR Dementia Wave 8&9	6	RWDD2A	112611
HRS AMR Dementia Wave 8&9	10	CHAT	1103
HRS AMR Dementia Wave 8&9	10	SLC18A3	6572
HRS AMR Dementia Wave 8&9	10	C10orf53	282966
HRS AMR Dementia Wave 8&9	15	CYFIP1	23191
HRS AMR Dementia Wave 8&9	18	FECH	2235
HRS AMR Dementia Wave 8&9	19	PAK4	10298
HRS AMR Dementia Wave 8&9	19	NCCRP1	342897
HRS AMR Dementia Wave 8&9	19	SYCN	342898
GIANT HIP_MALES_EUR	1	SLFNL1	200172
GIANT HIP_MALES_EUR	1	HIST2H2BE	8349
GIANT HIP_MALES_EUR	1	HIST2H2AC	8338
GIANT HIP_MALES_EUR	1	HIST2H2AB	317772
GIANT HIP_MALES_EUR	1	BOLA1	51027
GIANT HIP_MALES_EUR	1	SV2A	9900
GIANT HIP_MALES_EUR	1	SF3B4	10262
GIANT HIP_MALES_EUR	1	MTMR11	10903
GIANT HIP_MALES_EUR	9	PTCH1	5727
GIANT HIP_MALES_EUR	9	C9orf7	11094
GIANT HIP_MALES_EUR	9	SLC2A6	11182
GIANT HIP_MALES_EUR	15	KLF13	51621
GIANT HIP_MALES_EUR	16	ADCY9	115
GIANT HIP_MALES_EUR	17	DRG2	1819
GIANT HIP_MALES_EUR	17	MYO15A	51168
GIANT HIP_MALES_AllAncestries	1	SLFNL1	200172
GIANT HIP_MALES_AllAncestries	1	DMRTA2	63950
GIANT HIP_MALES_AllAncestries	1	HIST2H2BE	8349
GIANT HIP_MALES_AllAncestries	1	BOLA1	51027
GIANT HIP_MALES_AllAncestries	1	SV2A	9900
GIANT HIP_MALES_AllAncestries	1	SF3B4	10262
GIANT HIP_MALES_AllAncestries	4	FGF2	2247
GIANT HIP_MALES_AllAncestries	6	TRIM27	5987
GIANT HIP_MALES_AllAncestries	9	PTCH1	5727
GIANT HIP_MALES_AllAncestries	15	KLF13	51621
GIANT HIP_MALES_AllAncestries	16	ADCY9	115
GIANT HIP_MALES_AllAncestries	17	DRG2	1819
GIANT HIP_MALES_AllAncestries	17	MYO15A	51168
GIANT HIP_FEMALES_EUR	1	DMRTA2	63950
GIANT HIP_FEMALES_EUR	1	SYPL2	284612
GIANT HIP_FEMALES_EUR	1	ATXN7L2	127002
GIANT HIP_FEMALES_EUR	1	CYB561D1	284613
GIANT HIP_FEMALES_EUR	1	AMIGO1	57463
GIANT HIP_FEMALES_EUR	1	GPR61	83873
GIANT HIP_FEMALES_EUR	1	GNAI3	2773
GIANT HIP_FEMALES_EUR	4	KLHL8	57563
GIANT HIP_FEMALES_EUR	5	CXXC5	51523
GIANT HIP_FEMALES_EUR	7	ZNF12	7559
GIANT HIP_FEMALES_EUR	16	ADCY9	115
GIANT HIP_FEMALES_EUR	17	ITGB4	3691
GIANT HIP_FEMALES_EUR	17	GALK1	2584
GIANT HIP_FEMALES_AllAncestries	1	SYPL2	284612
GIANT HIP_FEMALES_AllAncestries	1	ATXN7L2	127002
GIANT HIP_FEMALES_AllAncestries	1	CYB561D1	284613
GIANT HIP_FEMALES_AllAncestries	1	AMIGO1	57463
GIANT HIP_FEMALES_AllAncestries	1	GPR61	83873
GIANT HIP_FEMALES_AllAncestries	1	GNAI3	2773
GIANT HIP_FEMALES_AllAncestries	7	ZNF12	7559
GIANT HIP_FEMALES_AllAncestries	16	ADCY9	115
GIANT HIP_FEMALES_AllAncestries	17	ITGB4	3691
GIANT HIP_FEMALES_AllAncestries	17	GALK1	2584
GIANT HIP_COMBINED_EUR	1	DMRTA2	63950
GIANT HIP_COMBINED_EUR	1	ATXN7L2	127002
GIANT HIP_COMBINED_EUR	1	CYB561D1	284613
GIANT HIP_COMBINED_EUR	1	AMIGO1	57463
GIANT HIP_COMBINED_EUR	1	GPR61	83873
GIANT HIP_COMBINED_EUR	1	GNAI3	2773
GIANT HIP_COMBINED_EUR	4	FGF2	2247
GIANT HIP_COMBINED_EUR	16	ADCY9	115
GIANT HIP_COMBINED_EUR	17	DRG2	1819
GIANT HIP_COMBINED_EUR	17	MYO15A	51168
GIANT HIP_COMBINED_EUR	17	ALKBH5	54890
GIANT HIP_COMBINED_EUR	17	ITGB4	3691
GIANT HIP_COMBINED_EUR	17	GALK1	2584
GIANT HIP_COMBINED_EUR	19	AP3D1	8943
GIANT HIP_COMBINED_AllAncestries	1	SLFNL1	200172
GIANT HIP_COMBINED_AllAncestries	1	DMRTA2	63950
GIANT HIP_COMBINED_AllAncestries	1	ATXN7L2	127002
GIANT HIP_COMBINED_AllAncestries	1	CYB561D1	284613
GIANT HIP_COMBINED_AllAncestries	1	AMIGO1	57463
GIANT HIP_COMBINED_AllAncestries	1	GPR61	83873
GIANT HIP_COMBINED_AllAncestries	1	GNAI3	2773
GIANT HIP_COMBINED_AllAncestries	4	FGF2	2247
GIANT HIP_COMBINED_AllAncestries	16	ADCY9	115
GIANT HIP_COMBINED_AllAncestries	17	DRG2	1819
GIANT HIP_COMBINED_AllAncestries	17	MYO15A	51168
GIANT HIP_COMBINED_AllAncestries	17	ALKBH5	54890
GIANT HIP_COMBINED_AllAncestries	19	AP3D1	8943
GIANT HIPadjBMI_MALES_EUR	1	DMRTA2	63950
GIANT HIPadjBMI_MALES_EUR	1	HIST2H2BE	8349
GIANT HIPadjBMI_MALES_EUR	1	HIST2H2AC	8338
GIANT HIPadjBMI_MALES_EUR	1	HIST2H2AB	317772
GIANT HIPadjBMI_MALES_EUR	1	BOLA1	51027
GIANT HIPadjBMI_MALES_EUR	1	SV2A	9900
GIANT HIPadjBMI_MALES_EUR	1	SF3B4	10262
GIANT HIPadjBMI_MALES_EUR	1	MTMR11	10903
GIANT HIPadjBMI_MALES_EUR	6	SIM1	6492
GIANT HIPadjBMI_MALES_EUR	9	PTCH1	5727
GIANT HIPadjBMI_MALES_EUR	12	POU6F1	5463
GIANT HIPadjBMI_MALES_EUR	16	CHMP1A	5119
GIANT HIPadjBMI_MALES_EUR	16	C16orf55	124045
GIANT HIPadjBMI_MALES_EUR	16	CDK10	8558
GIANT HIPadjBMI_MALES_EUR	16	SPATA2L	124044
GIANT HIPadjBMI_MALES_EUR	16	C16orf7	9605
GIANT HIPadjBMI_MALES_EUR	17	DRG2	1819
GIANT HIPadjBMI_MALES_EUR	19	MOBKL2A	126308
GIANT HIPadjBMI_MALES_EUR	19	AP3D1	8943
GIANT HIPadjBMI_MALES_EUR	19	GATAD2A	54815
GIANT HIPadjBMI_MALES_AllAncestries	1	SLFNL1	200172
GIANT HIPadjBMI_MALES_AllAncestries	1	DMRTA2	63950
GIANT HIPadjBMI_MALES_AllAncestries	1	HIST2H2BE	8349
GIANT HIPadjBMI_MALES_AllAncestries	1	HIST2H2AC	8338
GIANT HIPadjBMI_MALES_AllAncestries	1	HIST2H2AB	317772
GIANT HIPadjBMI_MALES_AllAncestries	1	BOLA1	51027
GIANT HIPadjBMI_MALES_AllAncestries	1	SV2A	9900
GIANT HIPadjBMI_MALES_AllAncestries	1	SF3B4	10262
GIANT HIPadjBMI_MALES_AllAncestries	1	MTMR11	10903
GIANT HIPadjBMI_MALES_AllAncestries	6	SIM1	6492
GIANT HIPadjBMI_MALES_AllAncestries	9	PTCH1	5727
GIANT HIPadjBMI_MALES_AllAncestries	12	POU6F1	5463
GIANT HIPadjBMI_MALES_AllAncestries	15	KLF13	51621
GIANT HIPadjBMI_MALES_AllAncestries	16	CHMP1A	5119
GIANT HIPadjBMI_MALES_AllAncestries	16	C16orf55	124045
GIANT HIPadjBMI_MALES_AllAncestries	16	CDK10	8558
GIANT HIPadjBMI_MALES_AllAncestries	16	SPATA2L	124044
GIANT HIPadjBMI_MALES_AllAncestries	16	C16orf7	9605
GIANT HIPadjBMI_MALES_AllAncestries	17	DRG2	1819
GIANT HIPadjBMI_MALES_AllAncestries	19	MOBKL2A	126308
GIANT HIPadjBMI_MALES_AllAncestries	19	AP3D1	8943
GIANT HIPadjBMI_MALES_AllAncestries	19	GATAD2A	54815
GIANT HIPadjBMI_FEMALES_EUR	1	HIST2H2BE	8349
GIANT HIPadjBMI_FEMALES_EUR	1	HIST2H2AC	8338
GIANT HIPadjBMI_FEMALES_EUR	1	HIST2H2AB	317772
GIANT HIPadjBMI_FEMALES_EUR	1	BOLA1	51027
GIANT HIPadjBMI_FEMALES_EUR	1	SV2A	9900
GIANT HIPadjBMI_FEMALES_EUR	1	SF3B4	10262
GIANT HIPadjBMI_FEMALES_EUR	1	MTMR11	10903
GIANT HIPadjBMI_FEMALES_EUR	2	SPTBN1	6711
GIANT HIPadjBMI_FEMALES_EUR	6	TRIM27	5987
GIANT HIPadjBMI_FEMALES_EUR	6	ZNF311	282890
GIANT HIPadjBMI_FEMALES_EUR	9	PTCH1	5727
GIANT HIPadjBMI_FEMALES_EUR	16	CHMP1A	5119
GIANT HIPadjBMI_FEMALES_EUR	16	C16orf55	124045
GIANT HIPadjBMI_FEMALES_EUR	16	CDK10	8558
GIANT HIPadjBMI_FEMALES_EUR	16	SPATA2L	124044
GIANT HIPadjBMI_FEMALES_EUR	19	AP3D1	8943
GIANT HIPadjBMI_FEMALES_EUR	20	C20orf117	140710
GIANT HIPadjBMI_FEMALES_AllAncestries	1	HIST2H2BE	8349
GIANT HIPadjBMI_FEMALES_AllAncestries	1	HIST2H2AC	8338
GIANT HIPadjBMI_FEMALES_AllAncestries	1	HIST2H2AB	317772
GIANT HIPadjBMI_FEMALES_AllAncestries	1	BOLA1	51027
GIANT HIPadjBMI_FEMALES_AllAncestries	1	SV2A	9900
GIANT HIPadjBMI_FEMALES_AllAncestries	1	SF3B4	10262
GIANT HIPadjBMI_FEMALES_AllAncestries	1	MTMR11	10903
GIANT HIPadjBMI_FEMALES_AllAncestries	6	TRIM27	5987
GIANT HIPadjBMI_FEMALES_AllAncestries	6	ZNF311	282890
GIANT HIPadjBMI_FEMALES_AllAncestries	9	PTCH1	5727
GIANT HIPadjBMI_FEMALES_AllAncestries	16	C16orf55	124045
GIANT HIPadjBMI_FEMALES_AllAncestries	19	AP3D1	8943
GIANT HIPadjBMI_FEMALES_AllAncestries	20	C20orf117	140710
GIANT HIPadjBMI_COMBINED_EUR	1	DMRTA2	63950
GIANT HIPadjBMI_COMBINED_EUR	1	HIST2H2BE	8349
GIANT HIPadjBMI_COMBINED_EUR	1	HIST2H2AC	8338
GIANT HIPadjBMI_COMBINED_EUR	1	HIST2H2AB	317772
GIANT HIPadjBMI_COMBINED_EUR	1	BOLA1	51027
GIANT HIPadjBMI_COMBINED_EUR	1	SV2A	9900
GIANT HIPadjBMI_COMBINED_EUR	1	SF3B4	10262
GIANT HIPadjBMI_COMBINED_EUR	1	MTMR11	10903
GIANT HIPadjBMI_COMBINED_EUR	2	SPTBN1	6711
GIANT HIPadjBMI_COMBINED_EUR	9	PTCH1	5727
GIANT HIPadjBMI_COMBINED_EUR	16	CHMP1A	5119
GIANT HIPadjBMI_COMBINED_EUR	16	C16orf55	124045
GIANT HIPadjBMI_COMBINED_EUR	16	CDK10	8558
GIANT HIPadjBMI_COMBINED_EUR	16	SPATA2L	124044
GIANT HIPadjBMI_COMBINED_EUR	16	C16orf7	9605
GIANT HIPadjBMI_COMBINED_EUR	18	SEH1L	81929
GIANT HIPadjBMI_COMBINED_EUR	19	MOBKL2A	126308
GIANT HIPadjBMI_COMBINED_EUR	19	AP3D1	8943
GIANT HIPadjBMI_COMBINED_AllAncestries	1	DMRTA2	63950
GIANT HIPadjBMI_COMBINED_AllAncestries	1	HIST2H2BE	8349
GIANT HIPadjBMI_COMBINED_AllAncestries	1	HIST2H2AC	8338
GIANT HIPadjBMI_COMBINED_AllAncestries	1	HIST2H2AB	317772
GIANT HIPadjBMI_COMBINED_AllAncestries	1	BOLA1	51027
GIANT HIPadjBMI_COMBINED_AllAncestries	1	SV2A	9900
GIANT HIPadjBMI_COMBINED_AllAncestries	1	SF3B4	10262
GIANT HIPadjBMI_COMBINED_AllAncestries	1	MTMR11	10903
GIANT HIPadjBMI_COMBINED_AllAncestries	2	EIF4E2	9470
GIANT HIPadjBMI_COMBINED_AllAncestries	9	PTCH1	5727
GIANT HIPadjBMI_COMBINED_AllAncestries	12	SSPN	8082
GIANT HIPadjBMI_COMBINED_AllAncestries	16	CHMP1A	5119
GIANT HIPadjBMI_COMBINED_AllAncestries	16	C16orf55	124045
GIANT HIPadjBMI_COMBINED_AllAncestries	16	CDK10	8558
GIANT HIPadjBMI_COMBINED_AllAncestries	16	SPATA2L	124044
GIANT HIPadjBMI_COMBINED_AllAncestries	16	C16orf7	9605
GIANT HIPadjBMI_COMBINED_AllAncestries	17	ITGB4	3691
GIANT HIPadjBMI_COMBINED_AllAncestries	17	GALK1	2584
GIANT HIPadjBMI_COMBINED_AllAncestries	18	SEH1L	81929
GIANT HIPadjBMI_COMBINED_AllAncestries	19	MOBKL2A	126308
GIANT HIPadjBMI_COMBINED_AllAncestries	19	AP3D1	8943
GIANT WC_MALES_EUR	6	TRIM27	5987
GIANT WC_MALES_EUR	6	ZNF311	282890
GIANT WC_MALES_EUR	9	STRBP	55342
GIANT WC_MALES_EUR	16	ADCY9	115
GIANT WC_MALES_AllAncestries	6	TRIM27	5987
GIANT WC_MALES_AllAncestries	6	ZNF311	282890
GIANT WC_MALES_AllAncestries	9	STRBP	55342
GIANT WC_MALES_AllAncestries	16	ADCY9	115
GIANT WC_FEMALES_EUR	1	SYPL2	284612
GIANT WC_FEMALES_EUR	1	ATXN7L2	127002
GIANT WC_FEMALES_EUR	1	CYB561D1	284613
GIANT WC_FEMALES_EUR	1	AMIGO1	57463
GIANT WC_FEMALES_EUR	1	GPR61	83873
GIANT WC_FEMALES_EUR	1	GNAI3	2773
GIANT WC_FEMALES_EUR	4	KLHL8	57563
GIANT WC_FEMALES_EUR	6	T	6862
GIANT WC_FEMALES_EUR	7	ZNF12	7559
GIANT WC_FEMALES_EUR	16	HBQ1	3049
GIANT WC_FEMALES_EUR	16	ADCY9	115
GIANT WC_FEMALES_EUR	17	GALK1	2584
GIANT WC_FEMALES_AllAncestries	1	SYPL2	284612
GIANT WC_FEMALES_AllAncestries	1	ATXN7L2	127002
GIANT WC_FEMALES_AllAncestries	1	CYB561D1	284613
GIANT WC_FEMALES_AllAncestries	1	AMIGO1	57463
GIANT WC_FEMALES_AllAncestries	1	GPR61	83873
GIANT WC_FEMALES_AllAncestries	1	GNAI3	2773
GIANT WC_FEMALES_AllAncestries	4	KLHL8	57563
GIANT WC_FEMALES_AllAncestries	6	T	6862
GIANT WC_FEMALES_AllAncestries	7	ZNF12	7559
GIANT WC_FEMALES_AllAncestries	16	ADCY9	115
GIANT WC_FEMALES_AllAncestries	17	ITGB4	3691
GIANT WC_FEMALES_AllAncestries	17	GALK1	2584
GIANT WC_COMBINED_EUR	1	SYPL2	284612
GIANT WC_COMBINED_EUR	1	ATXN7L2	127002
GIANT WC_COMBINED_EUR	1	CYB561D1	284613
GIANT WC_COMBINED_EUR	1	AMIGO1	57463
GIANT WC_COMBINED_EUR	1	GPR61	83873
GIANT WC_COMBINED_EUR	1	GNAI3	2773
GIANT WC_COMBINED_EUR	1	TBCE	6905
GIANT WC_COMBINED_EUR	1	B3GALNT2	148789
GIANT WC_COMBINED_EUR	7	ZNF12	7559
GIANT WC_COMBINED_EUR	16	ADCY9	115
GIANT WC_COMBINED_AllAncestries	1	SYPL2	284612
GIANT WC_COMBINED_AllAncestries	1	ATXN7L2	127002
GIANT WC_COMBINED_AllAncestries	1	CYB561D1	284613
GIANT WC_COMBINED_AllAncestries	1	AMIGO1	57463
GIANT WC_COMBINED_AllAncestries	1	GPR61	83873
GIANT WC_COMBINED_AllAncestries	1	GNAI3	2773
GIANT WC_COMBINED_AllAncestries	1	TBCE	6905
GIANT WC_COMBINED_AllAncestries	1	B3GALNT2	148789
GIANT WC_COMBINED_AllAncestries	7	ZNF12	7559
GIANT WC_COMBINED_AllAncestries	16	ADCY9	115
GIANT WCadjBMI_MALES_EUR	1	HIST2H2BE	8349
GIANT WCadjBMI_MALES_EUR	1	HIST2H2AC	8338
GIANT WCadjBMI_MALES_EUR	1	HIST2H2AB	317772
GIANT WCadjBMI_MALES_EUR	1	BOLA1	51027
GIANT WCadjBMI_MALES_EUR	1	SV2A	9900
GIANT WCadjBMI_MALES_EUR	1	SF3B4	10262
GIANT WCadjBMI_MALES_EUR	1	MTMR11	10903
GIANT WCadjBMI_MALES_EUR	1	OR2W5	441932
GIANT WCadjBMI_MALES_EUR	1	OR2C3	81472
GIANT WCadjBMI_MALES_EUR	2	SPTBN1	6711
GIANT WCadjBMI_MALES_EUR	7	PDIA4	9601
GIANT WCadjBMI_MALES_EUR	9	PTCH1	5727
GIANT WCadjBMI_MALES_EUR	9	LHX3	8022
GIANT WCadjBMI_MALES_EUR	11	KCNJ11	3767
GIANT WCadjBMI_MALES_EUR	11	ABCC8	6833
GIANT WCadjBMI_MALES_EUR	12	RIC8B	55188
GIANT WCadjBMI_MALES_EUR	12	C12orf23	90488
GIANT WCadjBMI_MALES_EUR	12	MTERFD3	80298
GIANT WCadjBMI_MALES_EUR	12	CRY1	1407
GIANT WCadjBMI_MALES_EUR	16	SNAI3	333929
GIANT WCadjBMI_MALES_EUR	16	RNF166	115992
GIANT WCadjBMI_MALES_EUR	16	GALNS	2588
GIANT WCadjBMI_MALES_EUR	19	PIAS4	51588
GIANT WCadjBMI_MALES_EUR	22	GTPBP1	9567
GIANT WCadjBMI_MALES_AllAncestries	1	HIST2H2BE	8349
GIANT WCadjBMI_MALES_AllAncestries	1	HIST2H2AC	8338
GIANT WCadjBMI_MALES_AllAncestries	1	HIST2H2AB	317772
GIANT WCadjBMI_MALES_AllAncestries	1	BOLA1	51027
GIANT WCadjBMI_MALES_AllAncestries	1	SV2A	9900
GIANT WCadjBMI_MALES_AllAncestries	1	SF3B4	10262
GIANT WCadjBMI_MALES_AllAncestries	1	MTMR11	10903
GIANT WCadjBMI_MALES_AllAncestries	1	OR2W5	441932
GIANT WCadjBMI_MALES_AllAncestries	1	OR2C3	81472
GIANT WCadjBMI_MALES_AllAncestries	9	PTCH1	5727
GIANT WCadjBMI_MALES_AllAncestries	9	LHX3	8022
GIANT WCadjBMI_MALES_AllAncestries	11	KCNJ11	3767
GIANT WCadjBMI_MALES_AllAncestries	11	ABCC8	6833
GIANT WCadjBMI_MALES_AllAncestries	12	RIC8B	55188
GIANT WCadjBMI_MALES_AllAncestries	12	C12orf23	90488
GIANT WCadjBMI_MALES_AllAncestries	12	MTERFD3	80298
GIANT WCadjBMI_MALES_AllAncestries	12	CRY1	1407
GIANT WCadjBMI_MALES_AllAncestries	16	SNAI3	333929
GIANT WCadjBMI_MALES_AllAncestries	16	RNF166	115992
GIANT WCadjBMI_MALES_AllAncestries	17	SLC6A4	6532
GIANT WCadjBMI_MALES_AllAncestries	17	BLMH	642
GIANT WCadjBMI_MALES_AllAncestries	19	PIAS4	51588
GIANT WCadjBMI_MALES_AllAncestries	22	GTPBP1	9567
GIANT WCadjBMI_FEMALES_EUR	1	HIST2H2BE	8349
GIANT WCadjBMI_FEMALES_EUR	1	HIST2H2AC	8338
GIANT WCadjBMI_FEMALES_EUR	1	HIST2H2AB	317772
GIANT WCadjBMI_FEMALES_EUR	1	BOLA1	51027
GIANT WCadjBMI_FEMALES_EUR	1	SV2A	9900
GIANT WCadjBMI_FEMALES_EUR	1	SF3B4	10262
GIANT WCadjBMI_FEMALES_EUR	1	MTMR11	10903
GIANT WCadjBMI_FEMALES_EUR	4	FGF2	2247
GIANT WCadjBMI_FEMALES_EUR	7	SNX10	29887
GIANT WCadjBMI_FEMALES_EUR	9	PTCH1	5727
GIANT WCadjBMI_FEMALES_AllAncestries	1	HIST2H2BE	8349
GIANT WCadjBMI_FEMALES_AllAncestries	1	HIST2H2AC	8338
GIANT WCadjBMI_FEMALES_AllAncestries	1	HIST2H2AB	317772
GIANT WCadjBMI_FEMALES_AllAncestries	1	BOLA1	51027
GIANT WCadjBMI_FEMALES_AllAncestries	1	SV2A	9900
GIANT WCadjBMI_FEMALES_AllAncestries	1	SF3B4	10262
GIANT WCadjBMI_FEMALES_AllAncestries	1	MTMR11	10903
GIANT WCadjBMI_FEMALES_AllAncestries	7	SNX10	29887
GIANT WCadjBMI_FEMALES_AllAncestries	9	PTCH1	5727
GIANT WCadjBMI_COMBINED_EUR	1	HIST2H2BE	8349
GIANT WCadjBMI_COMBINED_EUR	1	HIST2H2AC	8338
GIANT WCadjBMI_COMBINED_EUR	1	HIST2H2AB	317772
GIANT WCadjBMI_COMBINED_EUR	1	BOLA1	51027
GIANT WCadjBMI_COMBINED_EUR	1	SV2A	9900
GIANT WCadjBMI_COMBINED_EUR	1	SF3B4	10262
GIANT WCadjBMI_COMBINED_EUR	1	MTMR11	10903
GIANT WCadjBMI_COMBINED_EUR	2	SLC3A1	6519
GIANT WCadjBMI_COMBINED_EUR	2	SPTBN1	6711
GIANT WCadjBMI_COMBINED_EUR	9	PTCH1	5727
GIANT WCadjBMI_COMBINED_EUR	9	LHX3	8022
GIANT WCadjBMI_COMBINED_EUR	11	KCNJ11	3767
GIANT WCadjBMI_COMBINED_EUR	11	ABCC8	6833
GIANT WCadjBMI_COMBINED_EUR	16	SNAI3	333929
GIANT WCadjBMI_COMBINED_EUR	16	RNF166	115992
GIANT WCadjBMI_COMBINED_EUR	16	GALNS	2588
GIANT WCadjBMI_COMBINED_AllAncestries	1	HIST2H2BE	8349
GIANT WCadjBMI_COMBINED_AllAncestries	1	HIST2H2AC	8338
GIANT WCadjBMI_COMBINED_AllAncestries	1	HIST2H2AB	317772
GIANT WCadjBMI_COMBINED_AllAncestries	1	BOLA1	51027
GIANT WCadjBMI_COMBINED_AllAncestries	1	SV2A	9900
GIANT WCadjBMI_COMBINED_AllAncestries	1	SF3B4	10262
GIANT WCadjBMI_COMBINED_AllAncestries	1	MTMR11	10903
GIANT WCadjBMI_COMBINED_AllAncestries	2	SLC3A1	6519
GIANT WCadjBMI_COMBINED_AllAncestries	9	PTCH1	5727
GIANT WCadjBMI_COMBINED_AllAncestries	11	KCNJ11	3767
GIANT WCadjBMI_COMBINED_AllAncestries	11	ABCC8	6833
GIANT WCadjBMI_COMBINED_AllAncestries	16	SNAI3	333929
GIANT WCadjBMI_COMBINED_AllAncestries	16	GALNS	2588
GIANT WCadjBMI_COMBINED_AllAncestries	16	CHMP1A	5119
GIANT WCadjBMI_COMBINED_AllAncestries	16	C16orf55	124045
GIANT WHR_MALES_EUR	1	PLA2G2C	391013
GIANT WHR_MALES_EUR	3	TSC22D2	9819
GIANT WHR_MALES_EUR	5	PIK3R1	5295
GIANT WHR_MALES_EUR	19	MOBKL2A	126308
GIANT WHR_MALES_EUR	19	AP3D1	8943
GIANT WHR_MALES_AllAncestries	1	PLA2G2C	391013
GIANT WHR_MALES_AllAncestries	3	TSC22D2	9819
GIANT WHR_MALES_AllAncestries	5	PIK3R1	5295
GIANT WHR_MALES_AllAncestries	19	MOBKL2A	126308
GIANT WHR_MALES_AllAncestries	19	AP3D1	8943
GIANT WHR_FEMALES_EUR	1	ATXN7L2	127002
GIANT WHR_FEMALES_EUR	1	CYB561D1	284613
GIANT WHR_FEMALES_EUR	1	AMIGO1	57463
GIANT WHR_FEMALES_EUR	1	GPR61	83873
GIANT WHR_FEMALES_EUR	1	GNAI3	2773
GIANT WHR_FEMALES_EUR	4	FGF2	2247
GIANT WHR_FEMALES_EUR	7	SNX10	29887
GIANT WHR_FEMALES_EUR	9	PTCH1	5727
GIANT WHR_FEMALES_EUR	12	SSPN	8082
GIANT WHR_FEMALES_EUR	15	KLF13	51621
GIANT WHR_FEMALES_AllAncestries	1	ATXN7L2	127002
GIANT WHR_FEMALES_AllAncestries	1	CYB561D1	284613
GIANT WHR_FEMALES_AllAncestries	1	AMIGO1	57463
GIANT WHR_FEMALES_AllAncestries	1	GPR61	83873
GIANT WHR_FEMALES_AllAncestries	1	GNAI3	2773
GIANT WHR_FEMALES_AllAncestries	7	SNX10	29887
GIANT WHR_FEMALES_AllAncestries	9	PTCH1	5727
GIANT WHR_FEMALES_AllAncestries	12	SSPN	8082
GIANT WHR_FEMALES_AllAncestries	15	KLF13	51621
GIANT WHR_COMBINED_EUR	1	PLA2G2C	391013
GIANT WHR_COMBINED_EUR	7	TES	26136
GIANT WHR_COMBINED_EUR	12	SSPN	8082
GIANT WHR_COMBINED_EUR	15	KLF13	51621
GIANT WHR_COMBINED_AllAncestries	1	PLA2G2C	391013
GIANT WHR_COMBINED_AllAncestries	7	TES	26136
GIANT WHR_COMBINED_AllAncestries	12	SSPN	8082
GIANT WHR_COMBINED_AllAncestries	15	KLF13	51621
GIANT WHRadjBMI_MALES_EUR	1	PLA2G2C	391013
GIANT WHRadjBMI_MALES_EUR	9	C9orf7	11094
GIANT WHRadjBMI_MALES_EUR	9	SLC2A6	11182
GIANT WHRadjBMI_MALES_EUR	12	C12orf23	90488
GIANT WHRadjBMI_MALES_EUR	14	C14orf2	9556
GIANT WHRadjBMI_MALES_EUR	15	KLF13	51621
GIANT WHRadjBMI_MALES_EUR	19	AP3D1	8943
GIANT WHRadjBMI_MALES_AllAncestries	1	PLA2G2C	391013
GIANT WHRadjBMI_MALES_AllAncestries	9	C9orf7	11094
GIANT WHRadjBMI_MALES_AllAncestries	9	SLC2A6	11182
GIANT WHRadjBMI_MALES_AllAncestries	11	KCNJ11	3767
GIANT WHRadjBMI_MALES_AllAncestries	12	C12orf23	90488
GIANT WHRadjBMI_MALES_AllAncestries	14	C14orf2	9556
GIANT WHRadjBMI_MALES_AllAncestries	15	KLF13	51621
GIANT WHRadjBMI_MALES_AllAncestries	19	AP3D1	8943
GIANT WHRadjBMI_FEMALES_EUR	3	TSC22D2	9819
GIANT WHRadjBMI_FEMALES_EUR	4	FGF2	2247
GIANT WHRadjBMI_FEMALES_EUR	7	SNX10	29887
GIANT WHRadjBMI_FEMALES_EUR	7	TES	26136
GIANT WHRadjBMI_FEMALES_EUR	12	SSPN	8082
GIANT WHRadjBMI_FEMALES_EUR	15	KLF13	51621
GIANT WHRadjBMI_FEMALES_EUR	22	BRD1	23774
GIANT WHRadjBMI_FEMALES_AllAncestries	3	TSC22D2	9819
GIANT WHRadjBMI_FEMALES_AllAncestries	4	FGF2	2247
GIANT WHRadjBMI_FEMALES_AllAncestries	7	SNX10	29887
GIANT WHRadjBMI_FEMALES_AllAncestries	7	TES	26136
GIANT WHRadjBMI_FEMALES_AllAncestries	12	SSPN	8082
GIANT WHRadjBMI_FEMALES_AllAncestries	15	KLF13	51621
GIANT WHRadjBMI_FEMALES_AllAncestries	17	COX10	1352
GIANT WHRadjBMI_FEMALES_AllAncestries	22	BRD1	23774
GIANT WHRadjBMI_COMBINED_EUR	4	FGF2	2247
GIANT WHRadjBMI_COMBINED_EUR	7	TES	26136
GIANT WHRadjBMI_COMBINED_EUR	12	SSPN	8082
GIANT WHRadjBMI_COMBINED_EUR	15	KLF13	51621
GIANT WHRadjBMI_COMBINED_EUR	17	DRG2	1819
GIANT WHRadjBMI_COMBINED_AllAncestries	4	FGF2	2247
GIANT WHRadjBMI_COMBINED_AllAncestries	7	TES	26136
GIANT WHRadjBMI_COMBINED_AllAncestries	12	SSPN	8082
GIANT WHRadjBMI_COMBINED_AllAncestries	15	KLF13	51621
GIANT WHRadjBMI_COMBINED_AllAncestries	17	DRG2	1819
GIANT BMI	7	SNX10	29887
GIANT BMI	11	MUC5B	727897
GIANT BMI	15	KLF13	51621
GIANT BMI	16	HBZ	3050
GIANT BMI	16	HBM	3042
GIANT BMI	19	TNFAIP8L1	126282
GIANT BMI	19	C19orf10	56005
GIANT Height	6	TRIM27	5987
GIANT Height	6	ZNF311	282890
GIANT Height	7	TES	26136
GIANT Height	8	ADAM7	8756
GIANT Height	13	ESD	2098
GIANT Height	13	HTR2A	3356
GIANT Height	16	CHMP1A	5119
GIANT Height	16	C16orf55	124045
GIANT Height	16	CDK10	8558
GIANT Height	16	SPATA2L	124044
GIANT Height	16	C16orf7	9605
GIANT Height	20	SS18L1	26039
GIANT Height	20	GTPBP5	26164
GIANT Height	20	HRH3	11255
GIANT Height	20	OSBPL2	9885
T2D stage1	5	TERT	7015
T2D stage1	5	CLPTM1L	81037
T2D stage1	8	RPL7	6129
T2D stage1	8	KCNQ3	3786
T2D stage1	11	KCNJ11	3767
T2D stage1	11	ABCC8	6833
T2D stage1	14	SYT16	83851
T2D stage1	17	HNF1B	6928
T2D combined	1	DNAJC11	55735
T2D combined	1	DMRTA2	63950
T2D combined	7	MNX1	3110
T2D combined	9	PTCH1	5727
T2D combined	11	KCNJ11	3767
T2D combined	11	ABCC8	6833
T2D combined	17	HNF1B	6928
T2D combined	19	GATAD2A	54815
T2D combined	19	GMIP	51291
T2D combined	19	ATP13A1	57130
T2D combined	19	ZNF101	94039
Fast Glucose	6	OGFRL1	79627
Fast Glucose	6	THBS2	7058
Fast Glucose	15	MEGF11	84465
Fast Glucose	19	FOSB	2354
Fast Glucose	19	RTN2	6253
Fast Glucose	19	VASP	7408
Fast Insulin	1	ECE1	1889
Fast Insulin	1	SLFNL1	200172
Fast Insulin	5	JMY	133746
Fast Insulin	5	HOMER1	9456
Fast Insulin	6	EPHA7	2045
Fast Insulin	7	NFE2L3	9603
Fast Insulin	7	HNRNPA2B1	3181
Fast Insulin	7	CBX3	11335
Fast Insulin	7	MKLN1	4289
IBD	1	FCGR2A	2212
IBD	7	IKZF1	10320
IBD	11	KCNJ11	3767
IBD	11	ABCC8	6833
IBD Crohn's disease	7	IKZF1	10320
IBD Crohn's disease	16	TMEM188	255919
IBD Crohn's disease	16	HEATR3	55027
IBD Ulcerative colitis	1	FCGR2A	2212
IBD Ulcerative colitis	11	KCNJ11	3767
Longevity > 90	12	BCL2L14	79370
Longevity > 90	12	LRP6	4040
Longevity > 90	14	SYT16	83851
Longevity > 90	17	SMCR8	140775
Longevity > 90	17	SHMT1	6470
Longevity > 90	19	ARHGEF18	23370
Longevity > 90	19	PEX11G	92960
Longevity > 90	19	C19orf45	374877
Longevity > 90	19	ZNF430	80264
Longevity > 90	19	FOSB	2354
Longevity > 90	19	RTN2	6253
Longevity > 90	19	VASP	7408
