# Supplementary material for: Genetic architecture of epigenetic and neuronal ageing rates in human brain regions
Source: Nat Commun. 2017 May 18;8:15353. doi: 10.1038/ncomms15353 (PMC5454371; doi:10.1038/ncomms15353)
Supplement: Supplementary Data 4 — Genes that relate to the proportion of neurons in PFCTX and to at least one age-related disease according to the GWAS overlap analysis. [file ncomms15353-s5.xlsx]

## Sheet: 2.5%
GWAStudy	CHR	OverlapGene	GeneID
AMD	1	SRSF4	6429
AMD	6	MCCD1	401250
AMD	6	DDX39B	7919
AMD	6	SNORD117	692233
AMD	6	SNORD84	692199
AMD	6	ATP6V1G2	534
AMD	6	NFKBIL1	4795
AMD	6	LTA	4049
AMD	6	TNF	7124
AMD	6	LTB	4050
AMD	6	LST1	7940
AMD	6	LSM2	57819
AMD	6	HSPA1L	3305
AMD	6	HSPA1A	3303
AMD	6	HSPA1B	3304
AMD	6	C6orf48	50854
AMD	6	SNORD48	26801
AMD	6	SNORD52	26797
AMD	6	NEU1	4758
AMD	6	SLC44A4	80736
AMD	6	EHMT2	10919
AMD	6	ZBTB12	221527
AMD	6	C2	717
AMD	6	CFB	629
AMD	6	RDBP	7936
AMD	6	NT5DC1	221294
AMD	6	TSPYL4	23270
AMD	8	WHSC1L1	54904
AMD	10	TACC2	10579
AMD	17	ACTG1	71
AMD GeographicAtrophy	1	TTLL10	254173
AMD GeographicAtrophy	1	TNFRSF18	8784
AMD GeographicAtrophy	1	TNFRSF4	7293
AMD GeographicAtrophy	1	HIAT1	64645
AMD GeographicAtrophy	1	AMY1A	276
AMD GeographicAtrophy	1	C1orf198	84886
AMD GeographicAtrophy	6	MCCD1	401250
AMD GeographicAtrophy	6	DDX39B	7919
AMD GeographicAtrophy	6	SNORD117	692233
AMD GeographicAtrophy	6	SNORD84	692199
AMD GeographicAtrophy	6	ATP6V1G2	534
AMD GeographicAtrophy	6	NFKBIL1	4795
AMD GeographicAtrophy	6	LTA	4049
AMD GeographicAtrophy	6	TNF	7124
AMD GeographicAtrophy	6	LTB	4050
AMD GeographicAtrophy	6	LST1	7940
AMD GeographicAtrophy	6	LSM2	57819
AMD GeographicAtrophy	6	HSPA1L	3305
AMD GeographicAtrophy	6	HSPA1A	3303
AMD GeographicAtrophy	6	HSPA1B	3304
AMD GeographicAtrophy	6	C6orf48	50854
AMD GeographicAtrophy	6	SNORD48	26801
AMD GeographicAtrophy	6	SNORD52	26797
AMD GeographicAtrophy	6	NEU1	4758
AMD GeographicAtrophy	6	SLC44A4	80736
AMD GeographicAtrophy	6	EHMT2	10919
AMD GeographicAtrophy	6	ZBTB12	221527
AMD GeographicAtrophy	6	C2	717
AMD GeographicAtrophy	6	CFB	629
AMD GeographicAtrophy	6	RDBP	7936
AMD GeographicAtrophy	10	TACC2	10579
AMD GeographicAtrophy	12	TMTC2	160335
AMD GeographicAtrophy	17	SAP30BP	29115
AMD Neovascular	1	TMEM200B	399474
AMD Neovascular	1	SRSF4	6429
AMD Neovascular	2	TMEM87B	84910
AMD Neovascular	6	MCCD1	401250
AMD Neovascular	6	DDX39B	7919
AMD Neovascular	6	SNORD117	692233
AMD Neovascular	6	SNORD84	692199
AMD Neovascular	6	ATP6V1G2	534
AMD Neovascular	6	NFKBIL1	4795
AMD Neovascular	6	LTA	4049
AMD Neovascular	6	TNF	7124
AMD Neovascular	6	LTB	4050
AMD Neovascular	6	LST1	7940
AMD Neovascular	6	LSM2	57819
AMD Neovascular	6	HSPA1L	3305
AMD Neovascular	6	HSPA1A	3303
AMD Neovascular	6	HSPA1B	3304
AMD Neovascular	6	C6orf48	50854
AMD Neovascular	6	SNORD48	26801
AMD Neovascular	6	SNORD52	26797
AMD Neovascular	6	NEU1	4758
AMD Neovascular	6	SLC44A4	80736
AMD Neovascular	6	EHMT2	10919
AMD Neovascular	6	ZBTB12	221527
AMD Neovascular	6	C2	717
AMD Neovascular	6	CFB	629
AMD Neovascular	6	RDBP	7936
AMD Neovascular	6	NT5DC1	221294
AMD Neovascular	8	WHSC1L1	54904
AMD Neovascular	8	LETM2	137994
AMD Neovascular	8	FGFR1	2260
AMD Neovascular	10	FBXL15	79176
AMD Neovascular	10	CUEDC2	79004
AMD Neovascular	10	C10orf95	79946
AMD Neovascular	10	TMEM180	79847
AMD Neovascular	10	ACTR1A	10121
AMD Neovascular	10	TACC2	10579
AMD Neovascular	17	TUBD1	51174
AMD Neovascular	17	RPS6KB1	6198
AMD Neovascular	17	ACTG1	71
AMD Neovascular	17	SLC16A3	9123
AMD Neovascular	17	CSNK1D	1453
ALZ stage 1	2	ZNF638	27332
ALZ stage 1	5	TICAM2	353376
ALZ stage 1	5	TMED7-TICAM2	100302736
ALZ stage 1	5	TMED7	51014
ALZ stage 1	6	CEP57L1	285753
ALZ stage 1	17	ZNF232	7775
ALZ stage 1	17	USP6	9098
ALZ stage 1	17	ZNF594	84622
Age at Huntington's disease motor onset	1	MFAP2	4237
Age at Huntington's disease motor onset	1	ATP13A2	23400
Age at Huntington's disease motor onset	1	MGC27382	149047
Age at Huntington's disease motor onset	3	TSEN2	80746
Age at Huntington's disease motor onset	3	DLG1	1739
Age at Huntington's disease motor onset	12	MDM2	4193
Age at Huntington's disease motor onset	14	RPS29	6235
Age at Huntington's disease motor onset	15	CGNL1	84952
Age at Huntington's disease motor onset	15	GCOM1	145781
Age at Huntington's disease motor onset	15	FES	2242
Age at Huntington's disease motor onset	15	MAN2A2	4122
Age at Huntington's disease motor onset	15	UNC45A	55898
Age at Huntington's disease motor onset	15	HDDC3	374659
Age at Huntington's disease motor onset	15	RCCD1	91433
Age at Huntington's disease motor onset	15	PRC1	9055
Age at Huntington's disease motor onset	17	MYH13	8735
Age at Huntington's disease motor onset	20	CSRP2BP	57325
Parkinsons	2	LOC150786	150786
Parkinsons	2	LOC401010	401010
Parkinsons	10	KIAA1462	57608
Parkinsons	10	SPOCK2	9806
Parkinsons	10	ASCC1	51008
Parkinsons	10	POLL	27343
Parkinsons	10	DPCD	25911
Parkinsons	14	IRF9	10379
Parkinsons	16	LOC595101	595101
Parkinsons	16	CD2BP2	10421
Parkinsons	16	TBC1D10B	26000
Parkinsons	16	MYLPF	29895
Parkinsons	16	2016-09-01	1731
Parkinsons	17	SGCA	6442
Parkinsons	17	COL1A1	1277
Parkinsons	17	RPL38	6169
Parkinsons	17	MGC16275	85001
Parkinsons	17	TTYH2	94015
Parkinsons	19	NUDT19	390916
Parkinsons	20	FAM182A	284800
Parkinsons	20	C20orf191	149934
ADHD	3	CCDC66	285331
ADHD	3	C3orf63	23272
ADHD	13	WDFY2	115825
ADHD	15	FES	2242
ADHD	15	MAN2A2	4122
ADHD	15	UNC45A	55898
ADHD	15	HDDC3	374659
ADHD	17	BAHCC1	57597
ADHD	17	ACTG1	71
BIP	2	CAPG	822
BIP	2	SH2D6	284948
BIP	2	ACVR1C	130399
BIP	6	CFB	629
BIP	6	RDBP	7936
BIP	6	UHRF1BP1	54887
BIP	6	TAF11	6882
BIP	6	ANKS1A	23294
BIP	10	ACTR1A	10121
BIP	12	USP15	9958
BIP	17	ZNF594	84622
MDD	4	BBS7	55212
MDD	7	VSTM2A	222008
MDD	11	ORAOV1	220064
MDD	11	FGF19	9965
MDD	16	ZSCAN10	84891
MDD	16	ZNF205	7755
MDD	16	ZNF213	7760
MDD	20	DEFB116	245930
MDD	20	DEFB118	117285
MDD	20	DEFB119	245932
Schizophrenia	1	PLCH2	9651
Schizophrenia	2	FANCL	55120
Schizophrenia	6	MCCD1	401250
Schizophrenia	6	DDX39B	7919
Schizophrenia	6	SNORD117	692233
Schizophrenia	6	SNORD84	692199
Schizophrenia	6	ATP6V1G2	534
Schizophrenia	6	NFKBIL1	4795
Schizophrenia	6	LTA	4049
Schizophrenia	6	TNF	7124
Schizophrenia	6	LTB	4050
Schizophrenia	6	LST1	7940
Schizophrenia	6	LSM2	57819
Schizophrenia	6	HSPA1L	3305
Schizophrenia	6	HSPA1A	3303
Schizophrenia	6	HSPA1B	3304
Schizophrenia	6	C6orf48	50854
Schizophrenia	6	SNORD48	26801
Schizophrenia	6	SNORD52	26797
Schizophrenia	6	NEU1	4758
Schizophrenia	6	SLC44A4	80736
Schizophrenia	6	EHMT2	10919
Schizophrenia	6	ZBTB12	221527
Schizophrenia	6	C2	717
Schizophrenia	6	CFB	629
Schizophrenia	6	RDBP	7936
Schizophrenia	6	AGPAT1	10554
Schizophrenia	6	RNF5	6048
Schizophrenia	6	AGER	177
Schizophrenia	6	PBX2	5089
Schizophrenia	6	GPSM3	63940
Schizophrenia	6	NOTCH4	4855
Schizophrenia	10	ACTR1A	10121
Schizophrenia	15	FES	2242
Schizophrenia	15	MAN2A2	4122
Schizophrenia	15	UNC45A	55898
Schizophrenia	15	HDDC3	374659
HRS ALL Cogitive slope	7	TMEM106B	54664
HRS ALL Cogitive slope	11	P2RY2	5029
HRS ALL Cogitive slope	11	P2RY6	5031
HRS ALL Cogitive slope	11	ARHGEF17	9828
HRS ALL Cogitive slope	11	TP53AIP1	63970
HRS ALL Cogitive slope	11	ARHGAP32	9743
HRS ALL Cogitive slope	12	PDE3A	5139
HRS ALL Cogitive slope	12	SLCO1C1	53919
HRS ALL Cogitive slope	12	C12orf73	728568
HRS ALL Cogitive slope	12	TDG	6996
HRS ALL Cogitive slope	13	DGKH	160851
HRS ALL Cogitive slope	20	CSRP2BP	57325
HRS ALL Cogitive slope	20	DSN1	79980
HRS ALL Cogitive slope	20	NPBWR2	2832
HRS ALL Cogitive slope	22	FAM19A5	25817
HRS EUR Cogitive slope	1	KLHL21	9903
HRS EUR Cogitive slope	1	PHF13	148479
HRS EUR Cogitive slope	1	TXNDC12	51060
HRS EUR Cogitive slope	2	GLI2	2736
HRS EUR Cogitive slope	7	TMEM106B	54664
HRS EUR Cogitive slope	11	P2RY6	5031
HRS EUR Cogitive slope	11	ARHGEF17	9828
HRS EUR Cogitive slope	12	PDE3A	5139
HRS EUR Cogitive slope	12	SLCO1C1	53919
HRS EUR Cogitive slope	17	METT10D	79066
HRS EUR Cogitive slope	19	LOC147727	147727
HRS EUR Cogitive slope	19	ILF3	3609
HRS EUR Cogitive slope	20	LOC388789	388789
HRS EUR Cogitive slope	20	DSN1	79980
HRS EUR Cogitive slope	20	NPBWR2	2832
HRS EUR Cogitive slope	20	MYT1	4661
HRS EUR Cogitive slope	22	FAM83F	113828
HRS AFR Cogitive slope	1	KCNA2	3737
HRS AFR Cogitive slope	1	PRELP	5549
HRS AFR Cogitive slope	1	OPTC	26254
HRS AFR Cogitive slope	6	SLC44A4	80736
HRS AFR Cogitive slope	6	EHMT2	10919
HRS AFR Cogitive slope	6	ZBTB12	221527
HRS AFR Cogitive slope	6	C2	717
HRS AFR Cogitive slope	6	CFB	629
HRS AFR Cogitive slope	6	RDBP	7936
HRS AFR Cogitive slope	6	GPSM3	63940
HRS AFR Cogitive slope	6	NOTCH4	4855
HRS AFR Cogitive slope	7	C7orf28B	221960
HRS AFR Cogitive slope	10	TACC2	10579
HRS AFR Cogitive slope	11	NAT10	55226
HRS AFR Cogitive slope	15	FEM1B	10116
HRS AFR Cogitive slope	15	C15orf38	348110
HRS AFR Cogitive slope	19	LILRB1	10859
HRS AFR Cogitive slope	19	LILRP2	79166
HRS AMR Cogitive slope	1	SNAP47	116841
HRS AMR Cogitive slope	1	PRSS38	339501
HRS AMR Cogitive slope	2	FANCL	55120
HRS AMR Cogitive slope	2	WIPF1	7456
HRS AMR Cogitive slope	5	THOC3	84321
HRS AMR Cogitive slope	6	NT5DC1	221294
HRS AMR Cogitive slope	12	GNN	253724
HRS AMR Cogitive slope	12	HSP90B1	7184
HRS AMR Cogitive slope	12	C12orf73	728568
HRS AMR Cogitive slope	12	TDG	6996
HRS AMR Cogitive slope	12	GLT8D2	83468
HRS AMR Cogitive slope	15	PIAS1	8554
HRS ALL Dementia Wave 8&9	2	SSB	6741
HRS ALL Dementia Wave 8&9	3	TFRC	7037
HRS ALL Dementia Wave 8&9	6	HSPA1B	3304
HRS ALL Dementia Wave 8&9	6	C6orf48	50854
HRS ALL Dementia Wave 8&9	6	SNORD48	26801
HRS ALL Dementia Wave 8&9	6	SNORD52	26797
HRS ALL Dementia Wave 8&9	6	NEU1	4758
HRS ALL Dementia Wave 8&9	6	SLC44A4	80736
HRS ALL Dementia Wave 8&9	6	EHMT2	10919
HRS ALL Dementia Wave 8&9	6	ZBTB12	221527
HRS ALL Dementia Wave 8&9	6	C2	717
HRS ALL Dementia Wave 8&9	12	MON2	23041
HRS ALL Dementia Wave 8&9	12	C12orf61	283416
HRS ALL Dementia Wave 8&9	12	PPM1H	57460
HRS ALL Dementia Wave 8&9	15	GOLGA8A	23015
HRS ALL Dementia Wave 8&9	17	PPP1R9B	84687
HRS ALL Dementia Wave 8&9	17	ABCC3	8714
HRS ALL Dementia Wave 8&9	17	ANKRD40	91369
HRS ALL Dementia Wave 8&9	17	LUC7L3	51747
HRS ALL Dementia Wave 8&9	17	C17orf73	55018
HRS ALL Dementia Wave 8&9	17	TUBD1	51174
HRS ALL Dementia Wave 8&9	19	LOC147727	147727
HRS ALL Dementia Wave 8&9	19	ILF3	3609
HRS ALL Dementia Wave 8&9	22	SLC2A11	66035
HRS ALL Dementia Wave 8&9	22	MIF	4282
HRS EUR Dementia Wave 8&9	2	SSB	6741
HRS EUR Dementia Wave 8&9	2	METTL5	29081
HRS EUR Dementia Wave 8&9	3	TFRC	7037
HRS EUR Dementia Wave 8&9	6	HSPA1B	3304
HRS EUR Dementia Wave 8&9	6	C6orf48	50854
HRS EUR Dementia Wave 8&9	6	SNORD48	26801
HRS EUR Dementia Wave 8&9	6	SNORD52	26797
HRS EUR Dementia Wave 8&9	6	NEU1	4758
HRS EUR Dementia Wave 8&9	6	SLC44A4	80736
HRS EUR Dementia Wave 8&9	6	EHMT2	10919
HRS EUR Dementia Wave 8&9	6	ZBTB12	221527
HRS EUR Dementia Wave 8&9	6	C2	717
HRS EUR Dementia Wave 8&9	7	VSTM2A	222008
HRS EUR Dementia Wave 8&9	7	ARHGEF5	7984
HRS EUR Dementia Wave 8&9	8	SPAG11A	653423
HRS EUR Dementia Wave 8&9	11	ABTB2	25841
HRS EUR Dementia Wave 8&9	12	MON2	23041
HRS EUR Dementia Wave 8&9	12	C12orf61	283416
HRS EUR Dementia Wave 8&9	17	SSH2	85464
HRS AFR Dementia Wave 8&9	2	ZNF638	27332
HRS AFR Dementia Wave 8&9	2	SULT1C2	6819
HRS AFR Dementia Wave 8&9	2	FBLN7	129804
HRS AFR Dementia Wave 8&9	5	TMED7-TICAM2	100302736
HRS AFR Dementia Wave 8&9	5	TMED7	51014
HRS AFR Dementia Wave 8&9	6	SNRPC	6631
HRS AFR Dementia Wave 8&9	9	ZER1	10444
HRS AFR Dementia Wave 8&9	9	TBC1D13	54662
HRS AFR Dementia Wave 8&9	9	ENDOG	2021
HRS AFR Dementia Wave 8&9	9	C9orf114	51490
HRS AFR Dementia Wave 8&9	12	GNN	253724
HRS AFR Dementia Wave 8&9	12	HSP90B1	7184
HRS AFR Dementia Wave 8&9	14	GPR68	8111
HRS AFR Dementia Wave 8&9	19	FSTL3	10272
HRS AFR Dementia Wave 8&9	19	PRSSL1	400668
HRS AMR Dementia Wave 8&9	1	AMY1A	276
HRS AMR Dementia Wave 8&9	2	LOC150786	150786
HRS AMR Dementia Wave 8&9	3	HRH1	3269
HRS AMR Dementia Wave 8&9	3	C3orf63	23272
HRS AMR Dementia Wave 8&9	4	SORBS2	8470
HRS AMR Dementia Wave 8&9	7	PHTF2	57157
HRS AMR Dementia Wave 8&9	8	DEFA1B	728358
HRS AMR Dementia Wave 8&9	9	C9orf114	51490
HRS AMR Dementia Wave 8&9	9	CCBL1	883
HRS AMR Dementia Wave 8&9	12	MON2	23041
HRS AMR Dementia Wave 8&9	12	C12orf61	283416
HRS AMR Dementia Wave 8&9	15	GOLGA8A	23015
HRS AMR Dementia Wave 8&9	16	CACNG3	10368
HRS AMR Dementia Wave 8&9	17	INTS2	57508
HRS AMR Dementia Wave 8&9	17	MED13	9969
HRS AMR Dementia Wave 8&9	19	MUM1	84939
HRS AMR Dementia Wave 8&9	22	FAM19A5	25817
GIANT HIP_COMBINED_AllAncestries	6	MCCD1	401250
GIANT HIP_COMBINED_AllAncestries	6	ATP6V1G2	534
GIANT HIP_COMBINED_AllAncestries	6	NFKBIL1	4795
GIANT HIP_COMBINED_AllAncestries	6	PACSIN1	29993
GIANT HIP_COMBINED_AllAncestries	6	SPDEF	25803
GIANT HIP_COMBINED_AllAncestries	6	C6orf106	64771
GIANT HIP_COMBINED_AllAncestries	6	SNRPC	6631
GIANT HIP_COMBINED_AllAncestries	6	UHRF1BP1	54887
GIANT HIP_COMBINED_AllAncestries	6	TAF11	6882
GIANT HIP_COMBINED_AllAncestries	6	ANKS1A	23294
GIANT HIP_COMBINED_AllAncestries	7	CALCR	799
GIANT HIP_COMBINED_EUR	6	MCCD1	401250
GIANT HIP_COMBINED_EUR	6	ATP6V1G2	534
GIANT HIP_COMBINED_EUR	6	NFKBIL1	4795
GIANT HIP_COMBINED_EUR	6	HSPA1L	3305
GIANT HIP_COMBINED_EUR	6	HSPA1A	3303
GIANT HIP_COMBINED_EUR	6	HSPA1B	3304
GIANT HIP_COMBINED_EUR	6	C6orf48	50854
GIANT HIP_COMBINED_EUR	6	PACSIN1	29993
GIANT HIP_COMBINED_EUR	6	SPDEF	25803
GIANT HIP_COMBINED_EUR	6	C6orf106	64771
GIANT HIP_COMBINED_EUR	6	SNRPC	6631
GIANT HIP_COMBINED_EUR	6	UHRF1BP1	54887
GIANT HIP_COMBINED_EUR	6	TAF11	6882
GIANT HIP_COMBINED_EUR	6	ANKS1A	23294
GIANT HIP_COMBINED_EUR	7	CALCR	799
GIANT HIP_COMBINED_EUR	17	ITGB4	3691
GIANT HIP_COMBINED_EUR	17	GALK1	2584
GIANT HIP_COMBINED_EUR	17	H3F3B	3021
GIANT HIP_COMBINED_EUR	17	UNK	85451
GIANT HIP_MALES_AllAncestries	1	PLCH2	9651
GIANT HIP_MALES_AllAncestries	1	PANK4	55229
GIANT HIP_MALES_AllAncestries	1	HES5	388585
GIANT HIP_MALES_AllAncestries	1	TNFRSF14	8764
GIANT HIP_MALES_AllAncestries	6	MCCD1	401250
GIANT HIP_MALES_AllAncestries	6	ATP6V1G2	534
GIANT HIP_MALES_AllAncestries	6	NFKBIL1	4795
GIANT HIP_MALES_AllAncestries	6	LTA	4049
GIANT HIP_MALES_AllAncestries	6	TNF	7124
GIANT HIP_MALES_AllAncestries	6	LTB	4050
GIANT HIP_MALES_AllAncestries	6	LST1	7940
GIANT HIP_MALES_AllAncestries	6	LSM2	57819
GIANT HIP_MALES_AllAncestries	6	HSPA1L	3305
GIANT HIP_MALES_AllAncestries	6	HSPA1A	3303
GIANT HIP_MALES_AllAncestries	6	HSPA1B	3304
GIANT HIP_MALES_AllAncestries	6	C6orf48	50854
GIANT HIP_MALES_AllAncestries	6	NEU1	4758
GIANT HIP_MALES_AllAncestries	6	SLC44A4	80736
GIANT HIP_MALES_AllAncestries	6	EHMT2	10919
GIANT HIP_MALES_AllAncestries	6	C2	717
GIANT HIP_MALES_AllAncestries	6	CFB	629
GIANT HIP_MALES_AllAncestries	6	RDBP	7936
GIANT HIP_MALES_AllAncestries	6	PACSIN1	29993
GIANT HIP_MALES_AllAncestries	6	SPDEF	25803
GIANT HIP_MALES_AllAncestries	6	C6orf106	64771
GIANT HIP_MALES_AllAncestries	6	SNRPC	6631
GIANT HIP_MALES_AllAncestries	6	UHRF1BP1	54887
GIANT HIP_MALES_AllAncestries	6	TAF11	6882
GIANT HIP_MALES_AllAncestries	6	ANKS1A	23294
GIANT HIP_MALES_AllAncestries	7	CALCR	799
GIANT HIP_MALES_EUR	1	PLCH2	9651
GIANT HIP_MALES_EUR	1	PANK4	55229
GIANT HIP_MALES_EUR	1	HES5	388585
GIANT HIP_MALES_EUR	1	TNFRSF14	8764
GIANT HIP_MALES_EUR	6	MCCD1	401250
GIANT HIP_MALES_EUR	6	ATP6V1G2	534
GIANT HIP_MALES_EUR	6	NFKBIL1	4795
GIANT HIP_MALES_EUR	6	LTA	4049
GIANT HIP_MALES_EUR	6	TNF	7124
GIANT HIP_MALES_EUR	6	LTB	4050
GIANT HIP_MALES_EUR	6	LST1	7940
GIANT HIP_MALES_EUR	6	LSM2	57819
GIANT HIP_MALES_EUR	6	HSPA1L	3305
GIANT HIP_MALES_EUR	6	HSPA1A	3303
GIANT HIP_MALES_EUR	6	HSPA1B	3304
GIANT HIP_MALES_EUR	6	C6orf48	50854
GIANT HIP_MALES_EUR	6	NEU1	4758
GIANT HIP_MALES_EUR	6	SLC44A4	80736
GIANT HIP_MALES_EUR	6	EHMT2	10919
GIANT HIP_MALES_EUR	6	ZBTB12	221527
GIANT HIP_MALES_EUR	6	C2	717
GIANT HIP_MALES_EUR	6	CFB	629
GIANT HIP_MALES_EUR	6	RDBP	7936
GIANT HIP_MALES_EUR	6	PACSIN1	29993
GIANT HIP_MALES_EUR	6	SPDEF	25803
GIANT HIP_MALES_EUR	6	C6orf106	64771
GIANT HIP_MALES_EUR	6	SNRPC	6631
GIANT HIP_MALES_EUR	6	UHRF1BP1	54887
GIANT HIP_MALES_EUR	6	TAF11	6882
GIANT HIP_MALES_EUR	6	ANKS1A	23294
GIANT HIP_MALES_EUR	7	CALCR	799
GIANT HIP_FEMALES_AllAncestries	1	OPTC	26254
GIANT HIP_FEMALES_AllAncestries	6	PACSIN1	29993
GIANT HIP_FEMALES_AllAncestries	6	SPDEF	25803
GIANT HIP_FEMALES_AllAncestries	6	C6orf106	64771
GIANT HIP_FEMALES_AllAncestries	6	SNRPC	6631
GIANT HIP_FEMALES_AllAncestries	6	UHRF1BP1	54887
GIANT HIP_FEMALES_AllAncestries	6	TAF11	6882
GIANT HIP_FEMALES_AllAncestries	6	ANKS1A	23294
GIANT HIP_FEMALES_AllAncestries	7	CALCR	799
GIANT HIP_FEMALES_AllAncestries	17	ITGB4	3691
GIANT HIP_FEMALES_AllAncestries	17	GALK1	2584
GIANT HIP_FEMALES_AllAncestries	17	H3F3B	3021
GIANT HIP_FEMALES_AllAncestries	17	UNK	85451
GIANT HIP_FEMALES_AllAncestries	18	SETBP1	26040
GIANT HIP_FEMALES_AllAncestries	19	ILF3	3609
GIANT HIP_FEMALES_AllAncestries	20	TOP1	7150
GIANT HIP_FEMALES_AllAncestries	20	PLCG1	5335
GIANT HIP_FEMALES_AllAncestries	20	ZHX3	23051
GIANT HIP_FEMALES_AllAncestries	20	NPBWR2	2832
GIANT HIP_FEMALES_EUR	6	PACSIN1	29993
GIANT HIP_FEMALES_EUR	6	SPDEF	25803
GIANT HIP_FEMALES_EUR	6	C6orf106	64771
GIANT HIP_FEMALES_EUR	6	SNRPC	6631
GIANT HIP_FEMALES_EUR	6	UHRF1BP1	54887
GIANT HIP_FEMALES_EUR	6	TAF11	6882
GIANT HIP_FEMALES_EUR	6	ANKS1A	23294
GIANT HIP_FEMALES_EUR	7	CALCR	799
GIANT HIP_FEMALES_EUR	9	ASPN	54829
GIANT HIP_FEMALES_EUR	9	ECM2	1842
GIANT HIP_FEMALES_EUR	17	ITGB4	3691
GIANT HIP_FEMALES_EUR	17	GALK1	2584
GIANT HIP_FEMALES_EUR	17	H3F3B	3021
GIANT HIP_FEMALES_EUR	17	UNK	85451
GIANT HIP_FEMALES_EUR	18	SETBP1	26040
GIANT HIPadjBMI_COMBINED_AllAncestries	1	CROCC	9696
GIANT HIPadjBMI_COMBINED_AllAncestries	1	MFAP2	4237
GIANT HIPadjBMI_COMBINED_AllAncestries	1	ATP13A2	23400
GIANT HIPadjBMI_COMBINED_AllAncestries	3	TSEN2	80746
GIANT HIPadjBMI_COMBINED_AllAncestries	3	CCDC66	285331
GIANT HIPadjBMI_COMBINED_AllAncestries	3	C3orf63	23272
GIANT HIPadjBMI_COMBINED_AllAncestries	6	ATP6V1G2	534
GIANT HIPadjBMI_COMBINED_AllAncestries	6	NFKBIL1	4795
GIANT HIPadjBMI_COMBINED_AllAncestries	6	LTA	4049
GIANT HIPadjBMI_COMBINED_AllAncestries	6	TNF	7124
GIANT HIPadjBMI_COMBINED_AllAncestries	6	LTB	4050
GIANT HIPadjBMI_COMBINED_AllAncestries	6	LST1	7940
GIANT HIPadjBMI_COMBINED_AllAncestries	6	C2	717
GIANT HIPadjBMI_COMBINED_AllAncestries	6	CFB	629
GIANT HIPadjBMI_COMBINED_AllAncestries	6	RDBP	7936
GIANT HIPadjBMI_COMBINED_AllAncestries	6	PACSIN1	29993
GIANT HIPadjBMI_COMBINED_AllAncestries	6	SPDEF	25803
GIANT HIPadjBMI_COMBINED_AllAncestries	6	C6orf106	64771
GIANT HIPadjBMI_COMBINED_AllAncestries	6	SNRPC	6631
GIANT HIPadjBMI_COMBINED_AllAncestries	6	UHRF1BP1	54887
GIANT HIPadjBMI_COMBINED_AllAncestries	6	TAF11	6882
GIANT HIPadjBMI_COMBINED_AllAncestries	6	ANKS1A	23294
GIANT HIPadjBMI_COMBINED_AllAncestries	17	ITGB4	3691
GIANT HIPadjBMI_COMBINED_AllAncestries	17	GALK1	2584
GIANT HIPadjBMI_COMBINED_AllAncestries	17	H3F3B	3021
GIANT HIPadjBMI_COMBINED_EUR	1	CROCC	9696
GIANT HIPadjBMI_COMBINED_EUR	1	MFAP2	4237
GIANT HIPadjBMI_COMBINED_EUR	1	ATP13A2	23400
GIANT HIPadjBMI_COMBINED_EUR	3	TSEN2	80746
GIANT HIPadjBMI_COMBINED_EUR	3	CCDC66	285331
GIANT HIPadjBMI_COMBINED_EUR	3	C3orf63	23272
GIANT HIPadjBMI_COMBINED_EUR	6	ATP6V1G2	534
GIANT HIPadjBMI_COMBINED_EUR	6	NFKBIL1	4795
GIANT HIPadjBMI_COMBINED_EUR	6	LTA	4049
GIANT HIPadjBMI_COMBINED_EUR	6	TNF	7124
GIANT HIPadjBMI_COMBINED_EUR	6	LTB	4050
GIANT HIPadjBMI_COMBINED_EUR	6	LST1	7940
GIANT HIPadjBMI_COMBINED_EUR	6	C2	717
GIANT HIPadjBMI_COMBINED_EUR	6	CFB	629
GIANT HIPadjBMI_COMBINED_EUR	6	RDBP	7936
GIANT HIPadjBMI_COMBINED_EUR	6	PACSIN1	29993
GIANT HIPadjBMI_COMBINED_EUR	6	SPDEF	25803
GIANT HIPadjBMI_COMBINED_EUR	6	C6orf106	64771
GIANT HIPadjBMI_COMBINED_EUR	6	SNRPC	6631
GIANT HIPadjBMI_COMBINED_EUR	6	UHRF1BP1	54887
GIANT HIPadjBMI_COMBINED_EUR	6	TAF11	6882
GIANT HIPadjBMI_COMBINED_EUR	6	ANKS1A	23294
GIANT HIPadjBMI_MALES_AllAncestries	1	CROCC	9696
GIANT HIPadjBMI_MALES_AllAncestries	1	MFAP2	4237
GIANT HIPadjBMI_MALES_AllAncestries	1	ATP13A2	23400
GIANT HIPadjBMI_MALES_AllAncestries	2	PUM2	23369
GIANT HIPadjBMI_MALES_AllAncestries	3	CCDC66	285331
GIANT HIPadjBMI_MALES_AllAncestries	3	C3orf63	23272
GIANT HIPadjBMI_MALES_AllAncestries	6	MCCD1	401250
GIANT HIPadjBMI_MALES_AllAncestries	6	ATP6V1G2	534
GIANT HIPadjBMI_MALES_AllAncestries	6	NFKBIL1	4795
GIANT HIPadjBMI_MALES_AllAncestries	6	LTA	4049
GIANT HIPadjBMI_MALES_AllAncestries	6	TNF	7124
GIANT HIPadjBMI_MALES_AllAncestries	6	LTB	4050
GIANT HIPadjBMI_MALES_AllAncestries	6	LST1	7940
GIANT HIPadjBMI_MALES_AllAncestries	6	LSM2	57819
GIANT HIPadjBMI_MALES_AllAncestries	6	HSPA1L	3305
GIANT HIPadjBMI_MALES_AllAncestries	6	HSPA1A	3303
GIANT HIPadjBMI_MALES_AllAncestries	6	HSPA1B	3304
GIANT HIPadjBMI_MALES_AllAncestries	6	C6orf48	50854
GIANT HIPadjBMI_MALES_AllAncestries	6	NEU1	4758
GIANT HIPadjBMI_MALES_AllAncestries	6	SLC44A4	80736
GIANT HIPadjBMI_MALES_AllAncestries	6	EHMT2	10919
GIANT HIPadjBMI_MALES_AllAncestries	6	ZBTB12	221527
GIANT HIPadjBMI_MALES_AllAncestries	6	C2	717
GIANT HIPadjBMI_MALES_AllAncestries	6	CFB	629
GIANT HIPadjBMI_MALES_AllAncestries	6	RDBP	7936
GIANT HIPadjBMI_MALES_AllAncestries	6	PACSIN1	29993
GIANT HIPadjBMI_MALES_AllAncestries	6	SPDEF	25803
GIANT HIPadjBMI_MALES_AllAncestries	6	C6orf106	64771
GIANT HIPadjBMI_MALES_AllAncestries	6	SNRPC	6631
GIANT HIPadjBMI_MALES_AllAncestries	6	UHRF1BP1	54887
GIANT HIPadjBMI_MALES_AllAncestries	6	TAF11	6882
GIANT HIPadjBMI_MALES_AllAncestries	6	ANKS1A	23294
GIANT HIPadjBMI_MALES_AllAncestries	6	SIM1	6492
GIANT HIPadjBMI_MALES_AllAncestries	11	TPCN2	219931
GIANT HIPadjBMI_MALES_EUR	1	CROCC	9696
GIANT HIPadjBMI_MALES_EUR	1	MFAP2	4237
GIANT HIPadjBMI_MALES_EUR	1	ATP13A2	23400
GIANT HIPadjBMI_MALES_EUR	2	PUM2	23369
GIANT HIPadjBMI_MALES_EUR	3	CCDC66	285331
GIANT HIPadjBMI_MALES_EUR	3	C3orf63	23272
GIANT HIPadjBMI_MALES_EUR	6	MCCD1	401250
GIANT HIPadjBMI_MALES_EUR	6	ATP6V1G2	534
GIANT HIPadjBMI_MALES_EUR	6	NFKBIL1	4795
GIANT HIPadjBMI_MALES_EUR	6	LTA	4049
GIANT HIPadjBMI_MALES_EUR	6	TNF	7124
GIANT HIPadjBMI_MALES_EUR	6	LTB	4050
GIANT HIPadjBMI_MALES_EUR	6	LST1	7940
GIANT HIPadjBMI_MALES_EUR	6	LSM2	57819
GIANT HIPadjBMI_MALES_EUR	6	HSPA1L	3305
GIANT HIPadjBMI_MALES_EUR	6	HSPA1A	3303
GIANT HIPadjBMI_MALES_EUR	6	HSPA1B	3304
GIANT HIPadjBMI_MALES_EUR	6	C6orf48	50854
GIANT HIPadjBMI_MALES_EUR	6	NEU1	4758
GIANT HIPadjBMI_MALES_EUR	6	SLC44A4	80736
GIANT HIPadjBMI_MALES_EUR	6	EHMT2	10919
GIANT HIPadjBMI_MALES_EUR	6	ZBTB12	221527
GIANT HIPadjBMI_MALES_EUR	6	C2	717
GIANT HIPadjBMI_MALES_EUR	6	CFB	629
GIANT HIPadjBMI_MALES_EUR	6	RDBP	7936
GIANT HIPadjBMI_MALES_EUR	6	AGPAT1	10554
GIANT HIPadjBMI_MALES_EUR	6	PACSIN1	29993
GIANT HIPadjBMI_MALES_EUR	6	SPDEF	25803
GIANT HIPadjBMI_MALES_EUR	6	C6orf106	64771
GIANT HIPadjBMI_MALES_EUR	6	SNRPC	6631
GIANT HIPadjBMI_MALES_EUR	6	UHRF1BP1	54887
GIANT HIPadjBMI_MALES_EUR	6	TAF11	6882
GIANT HIPadjBMI_MALES_EUR	6	ANKS1A	23294
GIANT HIPadjBMI_MALES_EUR	6	SIM1	6492
GIANT HIPadjBMI_MALES_EUR	11	TPCN2	219931
GIANT HIPadjBMI_FEMALES_AllAncestries	1	CROCC	9696
GIANT HIPadjBMI_FEMALES_AllAncestries	1	MFAP2	4237
GIANT HIPadjBMI_FEMALES_AllAncestries	1	ATP13A2	23400
GIANT HIPadjBMI_FEMALES_AllAncestries	3	TSEN2	80746
GIANT HIPadjBMI_FEMALES_AllAncestries	6	C6orf106	64771
GIANT HIPadjBMI_FEMALES_AllAncestries	6	SNRPC	6631
GIANT HIPadjBMI_FEMALES_AllAncestries	6	UHRF1BP1	54887
GIANT HIPadjBMI_FEMALES_AllAncestries	6	TAF11	6882
GIANT HIPadjBMI_FEMALES_AllAncestries	6	ANKS1A	23294
GIANT HIPadjBMI_FEMALES_AllAncestries	11	TPCN2	219931
GIANT HIPadjBMI_FEMALES_AllAncestries	19	ILF3	3609
GIANT HIPadjBMI_FEMALES_EUR	1	CROCC	9696
GIANT HIPadjBMI_FEMALES_EUR	1	MFAP2	4237
GIANT HIPadjBMI_FEMALES_EUR	1	ATP13A2	23400
GIANT HIPadjBMI_FEMALES_EUR	3	TSEN2	80746
GIANT HIPadjBMI_FEMALES_EUR	6	SPDEF	25803
GIANT HIPadjBMI_FEMALES_EUR	6	C6orf106	64771
GIANT HIPadjBMI_FEMALES_EUR	6	SNRPC	6631
GIANT HIPadjBMI_FEMALES_EUR	6	UHRF1BP1	54887
GIANT HIPadjBMI_FEMALES_EUR	6	TAF11	6882
GIANT HIPadjBMI_FEMALES_EUR	6	ANKS1A	23294
GIANT HIPadjBMI_FEMALES_EUR	19	ILF3	3609
GIANT WC_COMBINED_AllAncestries	1	PANK4	55229
GIANT WC_COMBINED_AllAncestries	1	HES5	388585
GIANT WC_COMBINED_AllAncestries	1	TNFRSF14	8764
GIANT WC_COMBINED_AllAncestries	6	PACSIN1	29993
GIANT WC_COMBINED_AllAncestries	6	SPDEF	25803
GIANT WC_COMBINED_AllAncestries	6	C6orf106	64771
GIANT WC_COMBINED_AllAncestries	6	SNRPC	6631
GIANT WC_COMBINED_AllAncestries	6	UHRF1BP1	54887
GIANT WC_COMBINED_AllAncestries	6	TAF11	6882
GIANT WC_COMBINED_AllAncestries	6	ANKS1A	23294
GIANT WC_COMBINED_AllAncestries	7	CALCR	799
GIANT WC_COMBINED_EUR	6	PACSIN1	29993
GIANT WC_COMBINED_EUR	6	SPDEF	25803
GIANT WC_COMBINED_EUR	6	C6orf106	64771
GIANT WC_COMBINED_EUR	6	SNRPC	6631
GIANT WC_COMBINED_EUR	6	UHRF1BP1	54887
GIANT WC_COMBINED_EUR	6	TAF11	6882
GIANT WC_COMBINED_EUR	6	ANKS1A	23294
GIANT WC_COMBINED_EUR	7	CALCR	799
GIANT WC_MALES_AllAncestries	1	PANK4	55229
GIANT WC_MALES_AllAncestries	1	HES5	388585
GIANT WC_MALES_AllAncestries	1	TNFRSF14	8764
GIANT WC_MALES_AllAncestries	3	LYZL4	131375
GIANT WC_MALES_AllAncestries	6	TNF	7124
GIANT WC_MALES_AllAncestries	6	LTB	4050
GIANT WC_MALES_AllAncestries	6	LST1	7940
GIANT WC_MALES_AllAncestries	6	PACSIN1	29993
GIANT WC_MALES_AllAncestries	6	SPDEF	25803
GIANT WC_MALES_AllAncestries	6	C6orf106	64771
GIANT WC_MALES_AllAncestries	6	UHRF1BP1	54887
GIANT WC_MALES_AllAncestries	6	TAF11	6882
GIANT WC_MALES_AllAncestries	8	DEFA5	1670
GIANT WC_MALES_AllAncestries	10	VCL	7414
GIANT WC_MALES_AllAncestries	10	AP3M1	26985
GIANT WC_MALES_AllAncestries	13	DGKH	160851
GIANT WC_MALES_AllAncestries	19	STX10	8677
GIANT WC_MALES_AllAncestries	19	IER2	9592
GIANT WC_MALES_EUR	1	PANK4	55229
GIANT WC_MALES_EUR	1	HES5	388585
GIANT WC_MALES_EUR	1	TNFRSF14	8764
GIANT WC_MALES_EUR	3	LYZL4	131375
GIANT WC_MALES_EUR	6	SPDEF	25803
GIANT WC_MALES_EUR	6	C6orf106	64771
GIANT WC_MALES_EUR	8	DEFA5	1670
GIANT WC_MALES_EUR	10	VCL	7414
GIANT WC_MALES_EUR	10	AP3M1	26985
GIANT WC_MALES_EUR	13	DGKH	160851
GIANT WC_MALES_EUR	19	STX10	8677
GIANT WC_MALES_EUR	19	IER2	9592
GIANT WC_FEMALES_AllAncestries	1	OPTC	26254
GIANT WC_FEMALES_AllAncestries	6	PACSIN1	29993
GIANT WC_FEMALES_AllAncestries	6	SPDEF	25803
GIANT WC_FEMALES_AllAncestries	6	C6orf106	64771
GIANT WC_FEMALES_AllAncestries	6	SNRPC	6631
GIANT WC_FEMALES_AllAncestries	6	UHRF1BP1	54887
GIANT WC_FEMALES_AllAncestries	6	TAF11	6882
GIANT WC_FEMALES_AllAncestries	6	ANKS1A	23294
GIANT WC_FEMALES_AllAncestries	7	CALCR	799
GIANT WC_FEMALES_AllAncestries	11	CCND1	595
GIANT WC_FEMALES_AllAncestries	11	ORAOV1	220064
GIANT WC_FEMALES_AllAncestries	11	FGF19	9965
GIANT WC_FEMALES_AllAncestries	17	INTS2	57508
GIANT WC_FEMALES_AllAncestries	17	MED13	9969
GIANT WC_FEMALES_AllAncestries	17	ITGB4	3691
GIANT WC_FEMALES_AllAncestries	17	GALK1	2584
GIANT WC_FEMALES_AllAncestries	17	H3F3B	3021
GIANT WC_FEMALES_AllAncestries	17	UNK	85451
GIANT WC_FEMALES_EUR	1	OPTC	26254
GIANT WC_FEMALES_EUR	6	PACSIN1	29993
GIANT WC_FEMALES_EUR	6	SPDEF	25803
GIANT WC_FEMALES_EUR	6	C6orf106	64771
GIANT WC_FEMALES_EUR	6	SNRPC	6631
GIANT WC_FEMALES_EUR	6	UHRF1BP1	54887
GIANT WC_FEMALES_EUR	6	TAF11	6882
GIANT WC_FEMALES_EUR	6	ANKS1A	23294
GIANT WC_FEMALES_EUR	7	CALCR	799
GIANT WC_FEMALES_EUR	11	CCND1	595
GIANT WC_FEMALES_EUR	11	ORAOV1	220064
GIANT WC_FEMALES_EUR	11	FGF19	9965
GIANT WC_FEMALES_EUR	17	INTS2	57508
GIANT WC_FEMALES_EUR	17	MED13	9969
GIANT WC_FEMALES_EUR	17	GALK1	2584
GIANT WC_FEMALES_EUR	17	H3F3B	3021
GIANT WC_FEMALES_EUR	17	UNK	85451
GIANT WCadjBMI_COMBINED_AllAncestries	1	CROCC	9696
GIANT WCadjBMI_COMBINED_AllAncestries	1	MFAP2	4237
GIANT WCadjBMI_COMBINED_AllAncestries	1	ATP13A2	23400
GIANT WCadjBMI_COMBINED_AllAncestries	6	UHRF1BP1	54887
GIANT WCadjBMI_COMBINED_AllAncestries	6	TAF11	6882
GIANT WCadjBMI_COMBINED_AllAncestries	6	ANKS1A	23294
GIANT WCadjBMI_COMBINED_AllAncestries	9	CENPP	401541
GIANT WCadjBMI_COMBINED_AllAncestries	9	ASPN	54829
GIANT WCadjBMI_COMBINED_AllAncestries	9	ECM2	1842
GIANT WCadjBMI_COMBINED_AllAncestries	10	PSD	5662
GIANT WCadjBMI_COMBINED_AllAncestries	10	FBXL15	79176
GIANT WCadjBMI_COMBINED_AllAncestries	10	CUEDC2	79004
GIANT WCadjBMI_COMBINED_AllAncestries	10	C10orf95	79946
GIANT WCadjBMI_COMBINED_AllAncestries	10	TMEM180	79847
GIANT WCadjBMI_COMBINED_AllAncestries	10	ACTR1A	10121
GIANT WCadjBMI_COMBINED_AllAncestries	14	TRIP11	9321
GIANT WCadjBMI_COMBINED_AllAncestries	14	ATXN3	4287
GIANT WCadjBMI_COMBINED_AllAncestries	15	MNS1	55329
GIANT WCadjBMI_COMBINED_EUR	1	CROCC	9696
GIANT WCadjBMI_COMBINED_EUR	1	MFAP2	4237
GIANT WCadjBMI_COMBINED_EUR	1	ATP13A2	23400
GIANT WCadjBMI_COMBINED_EUR	2	GLI2	2736
GIANT WCadjBMI_COMBINED_EUR	6	PACSIN1	29993
GIANT WCadjBMI_COMBINED_EUR	6	UHRF1BP1	54887
GIANT WCadjBMI_COMBINED_EUR	6	TAF11	6882
GIANT WCadjBMI_COMBINED_EUR	6	ANKS1A	23294
GIANT WCadjBMI_COMBINED_EUR	9	CENPP	401541
GIANT WCadjBMI_COMBINED_EUR	9	ASPN	54829
GIANT WCadjBMI_COMBINED_EUR	9	ECM2	1842
GIANT WCadjBMI_COMBINED_EUR	10	PSD	5662
GIANT WCadjBMI_COMBINED_EUR	10	FBXL15	79176
GIANT WCadjBMI_COMBINED_EUR	10	CUEDC2	79004
GIANT WCadjBMI_COMBINED_EUR	10	C10orf95	79946
GIANT WCadjBMI_COMBINED_EUR	10	TMEM180	79847
GIANT WCadjBMI_COMBINED_EUR	10	ACTR1A	10121
GIANT WCadjBMI_COMBINED_EUR	13	AKAP11	11215
GIANT WCadjBMI_COMBINED_EUR	14	TRIP11	9321
GIANT WCadjBMI_COMBINED_EUR	14	ATXN3	4287
GIANT WCadjBMI_COMBINED_EUR	15	MNS1	55329
GIANT WCadjBMI_MALES_AllAncestries	1	CROCC	9696
GIANT WCadjBMI_MALES_AllAncestries	1	MFAP2	4237
GIANT WCadjBMI_MALES_AllAncestries	1	ATP13A2	23400
GIANT WCadjBMI_MALES_AllAncestries	2	ZNF638	27332
GIANT WCadjBMI_MALES_AllAncestries	6	NFKBIL1	4795
GIANT WCadjBMI_MALES_AllAncestries	6	LTA	4049
GIANT WCadjBMI_MALES_AllAncestries	6	TNF	7124
GIANT WCadjBMI_MALES_AllAncestries	6	LTB	4050
GIANT WCadjBMI_MALES_AllAncestries	6	LST1	7940
GIANT WCadjBMI_MALES_AllAncestries	6	NEU1	4758
GIANT WCadjBMI_MALES_AllAncestries	6	AGPAT1	10554
GIANT WCadjBMI_MALES_AllAncestries	6	RNF5	6048
GIANT WCadjBMI_MALES_AllAncestries	6	AGER	177
GIANT WCadjBMI_MALES_AllAncestries	6	PBX2	5089
GIANT WCadjBMI_MALES_AllAncestries	6	GPSM3	63940
GIANT WCadjBMI_MALES_AllAncestries	6	NOTCH4	4855
GIANT WCadjBMI_MALES_AllAncestries	6	PACSIN1	29993
GIANT WCadjBMI_MALES_AllAncestries	6	SPDEF	25803
GIANT WCadjBMI_MALES_AllAncestries	6	C6orf106	64771
GIANT WCadjBMI_MALES_AllAncestries	6	ANKS1A	23294
GIANT WCadjBMI_MALES_AllAncestries	10	TMEM180	79847
GIANT WCadjBMI_MALES_AllAncestries	14	TRIP11	9321
GIANT WCadjBMI_MALES_AllAncestries	14	ATXN3	4287
GIANT WCadjBMI_MALES_EUR	1	CROCC	9696
GIANT WCadjBMI_MALES_EUR	1	MFAP2	4237
GIANT WCadjBMI_MALES_EUR	1	ATP13A2	23400
GIANT WCadjBMI_MALES_EUR	6	NFKBIL1	4795
GIANT WCadjBMI_MALES_EUR	6	LTA	4049
GIANT WCadjBMI_MALES_EUR	6	TNF	7124
GIANT WCadjBMI_MALES_EUR	6	LTB	4050
GIANT WCadjBMI_MALES_EUR	6	LST1	7940
GIANT WCadjBMI_MALES_EUR	6	NEU1	4758
GIANT WCadjBMI_MALES_EUR	6	SLC44A4	80736
GIANT WCadjBMI_MALES_EUR	6	RDBP	7936
GIANT WCadjBMI_MALES_EUR	6	AGPAT1	10554
GIANT WCadjBMI_MALES_EUR	6	RNF5	6048
GIANT WCadjBMI_MALES_EUR	6	AGER	177
GIANT WCadjBMI_MALES_EUR	6	PBX2	5089
GIANT WCadjBMI_MALES_EUR	6	GPSM3	63940
GIANT WCadjBMI_MALES_EUR	6	NOTCH4	4855
GIANT WCadjBMI_MALES_EUR	6	SPDEF	25803
GIANT WCadjBMI_MALES_EUR	6	C6orf106	64771
GIANT WCadjBMI_MALES_EUR	6	ANKS1A	23294
GIANT WCadjBMI_MALES_EUR	14	TRIP11	9321
GIANT WCadjBMI_MALES_EUR	14	ATXN3	4287
GIANT WCadjBMI_MALES_EUR	15	UNC45A	55898
GIANT WCadjBMI_MALES_EUR	15	HDDC3	374659
GIANT WCadjBMI_MALES_EUR	15	RCCD1	91433
GIANT WCadjBMI_FEMALES_AllAncestries	1	CROCC	9696
GIANT WCadjBMI_FEMALES_AllAncestries	1	MFAP2	4237
GIANT WCadjBMI_FEMALES_AllAncestries	1	ATP13A2	23400
GIANT WCadjBMI_FEMALES_AllAncestries	2	SPRED2	200734
GIANT WCadjBMI_FEMALES_AllAncestries	6	PACSIN1	29993
GIANT WCadjBMI_FEMALES_AllAncestries	6	UHRF1BP1	54887
GIANT WCadjBMI_FEMALES_AllAncestries	6	TAF11	6882
GIANT WCadjBMI_FEMALES_AllAncestries	10	PSD	5662
GIANT WCadjBMI_FEMALES_AllAncestries	10	FBXL15	79176
GIANT WCadjBMI_FEMALES_AllAncestries	10	CUEDC2	79004
GIANT WCadjBMI_FEMALES_AllAncestries	10	C10orf95	79946
GIANT WCadjBMI_FEMALES_AllAncestries	10	TMEM180	79847
GIANT WCadjBMI_FEMALES_AllAncestries	10	ACTR1A	10121
GIANT WCadjBMI_FEMALES_AllAncestries	15	MNS1	55329
GIANT WCadjBMI_FEMALES_AllAncestries	20	NPBWR2	2832
GIANT WCadjBMI_FEMALES_EUR	1	CROCC	9696
GIANT WCadjBMI_FEMALES_EUR	1	MFAP2	4237
GIANT WCadjBMI_FEMALES_EUR	1	ATP13A2	23400
GIANT WCadjBMI_FEMALES_EUR	2	SPRED2	200734
GIANT WCadjBMI_FEMALES_EUR	2	GLI2	2736
GIANT WCadjBMI_FEMALES_EUR	6	PACSIN1	29993
GIANT WCadjBMI_FEMALES_EUR	6	SPDEF	25803
GIANT WCadjBMI_FEMALES_EUR	6	UHRF1BP1	54887
GIANT WCadjBMI_FEMALES_EUR	6	TAF11	6882
GIANT WCadjBMI_FEMALES_EUR	6	ANKS1A	23294
GIANT WCadjBMI_FEMALES_EUR	10	PSD	5662
GIANT WCadjBMI_FEMALES_EUR	10	FBXL15	79176
GIANT WCadjBMI_FEMALES_EUR	10	CUEDC2	79004
GIANT WCadjBMI_FEMALES_EUR	10	C10orf95	79946
GIANT WCadjBMI_FEMALES_EUR	10	TMEM180	79847
GIANT WCadjBMI_FEMALES_EUR	10	ACTR1A	10121
GIANT WCadjBMI_FEMALES_EUR	15	MNS1	55329
GIANT WHR_COMBINED_AllAncestries	3	TIMP4	7079
GIANT WHR_COMBINED_AllAncestries	3	TSEN2	80746
GIANT WHR_COMBINED_AllAncestries	6	LTA	4049
GIANT WHR_COMBINED_AllAncestries	6	TNF	7124
GIANT WHR_COMBINED_AllAncestries	6	LTB	4050
GIANT WHR_COMBINED_AllAncestries	6	LST1	7940
GIANT WHR_COMBINED_AllAncestries	6	NEU1	4758
GIANT WHR_COMBINED_AllAncestries	6	SLC44A4	80736
GIANT WHR_COMBINED_AllAncestries	6	EHMT2	10919
GIANT WHR_COMBINED_AllAncestries	6	ZBTB12	221527
GIANT WHR_COMBINED_AllAncestries	6	C2	717
GIANT WHR_COMBINED_AllAncestries	6	CFB	629
GIANT WHR_COMBINED_AllAncestries	6	RDBP	7936
GIANT WHR_COMBINED_AllAncestries	10	JMJD1C	221037
GIANT WHR_COMBINED_EUR	1	TNFRSF14	8764
GIANT WHR_COMBINED_EUR	3	TSEN2	80746
GIANT WHR_COMBINED_EUR	6	ATP6V1G2	534
GIANT WHR_COMBINED_EUR	6	NFKBIL1	4795
GIANT WHR_COMBINED_EUR	6	LTA	4049
GIANT WHR_COMBINED_EUR	6	TNF	7124
GIANT WHR_COMBINED_EUR	6	LTB	4050
GIANT WHR_COMBINED_EUR	6	LST1	7940
GIANT WHR_COMBINED_EUR	6	LSM2	57819
GIANT WHR_COMBINED_EUR	6	NEU1	4758
GIANT WHR_COMBINED_EUR	6	SLC44A4	80736
GIANT WHR_COMBINED_EUR	6	EHMT2	10919
GIANT WHR_COMBINED_EUR	6	ZBTB12	221527
GIANT WHR_COMBINED_EUR	6	C2	717
GIANT WHR_COMBINED_EUR	6	CFB	629
GIANT WHR_COMBINED_EUR	6	RDBP	7936
GIANT WHR_COMBINED_EUR	10	JMJD1C	221037
GIANT WHR_MALES_AllAncestries	6	MCCD1	401250
GIANT WHR_MALES_AllAncestries	6	ATP6V1G2	534
GIANT WHR_MALES_AllAncestries	6	NFKBIL1	4795
GIANT WHR_MALES_AllAncestries	6	LTA	4049
GIANT WHR_MALES_AllAncestries	6	TNF	7124
GIANT WHR_MALES_AllAncestries	6	LTB	4050
GIANT WHR_MALES_AllAncestries	6	LST1	7940
GIANT WHR_MALES_AllAncestries	6	LSM2	57819
GIANT WHR_MALES_AllAncestries	6	HSPA1L	3305
GIANT WHR_MALES_AllAncestries	6	HSPA1A	3303
GIANT WHR_MALES_AllAncestries	6	HSPA1B	3304
GIANT WHR_MALES_AllAncestries	6	NEU1	4758
GIANT WHR_MALES_AllAncestries	6	SLC44A4	80736
GIANT WHR_MALES_AllAncestries	6	EHMT2	10919
GIANT WHR_MALES_AllAncestries	6	ZBTB12	221527
GIANT WHR_MALES_AllAncestries	6	C2	717
GIANT WHR_MALES_AllAncestries	6	CFB	629
GIANT WHR_MALES_AllAncestries	6	RDBP	7936
GIANT WHR_MALES_AllAncestries	6	AGPAT1	10554
GIANT WHR_MALES_AllAncestries	6	RNF5	6048
GIANT WHR_MALES_AllAncestries	6	AGER	177
GIANT WHR_MALES_AllAncestries	10	AKR1C1	1645
GIANT WHR_MALES_EUR	6	MCCD1	401250
GIANT WHR_MALES_EUR	6	ATP6V1G2	534
GIANT WHR_MALES_EUR	6	NFKBIL1	4795
GIANT WHR_MALES_EUR	6	LTA	4049
GIANT WHR_MALES_EUR	6	TNF	7124
GIANT WHR_MALES_EUR	6	LTB	4050
GIANT WHR_MALES_EUR	6	LST1	7940
GIANT WHR_MALES_EUR	6	LSM2	57819
GIANT WHR_MALES_EUR	6	HSPA1L	3305
GIANT WHR_MALES_EUR	6	HSPA1A	3303
GIANT WHR_MALES_EUR	6	HSPA1B	3304
GIANT WHR_MALES_EUR	6	C6orf48	50854
GIANT WHR_MALES_EUR	6	NEU1	4758
GIANT WHR_MALES_EUR	6	SLC44A4	80736
GIANT WHR_MALES_EUR	6	EHMT2	10919
GIANT WHR_MALES_EUR	6	ZBTB12	221527
GIANT WHR_MALES_EUR	6	C2	717
GIANT WHR_MALES_EUR	6	CFB	629
GIANT WHR_MALES_EUR	6	RDBP	7936
GIANT WHR_MALES_EUR	6	AGPAT1	10554
GIANT WHR_FEMALES_AllAncestries	3	TSEN2	80746
GIANT WHR_FEMALES_AllAncestries	6	SNRPC	6631
GIANT WHR_FEMALES_AllAncestries	6	UHRF1BP1	54887
GIANT WHR_FEMALES_AllAncestries	10	JMJD1C	221037
GIANT WHR_FEMALES_EUR	3	TSEN2	80746
GIANT WHR_FEMALES_EUR	10	JMJD1C	221037
GIANT WHRadjBMI_COMBINED_AllAncestries	2	ACVR1C	130399
GIANT WHRadjBMI_COMBINED_AllAncestries	3	SYN2	6854
GIANT WHRadjBMI_COMBINED_AllAncestries	3	TIMP4	7079
GIANT WHRadjBMI_COMBINED_AllAncestries	3	TSEN2	80746
GIANT WHRadjBMI_COMBINED_AllAncestries	4	TMEM155	132332
GIANT WHRadjBMI_COMBINED_AllAncestries	6	TNF	7124
GIANT WHRadjBMI_COMBINED_AllAncestries	6	LTB	4050
GIANT WHRadjBMI_COMBINED_AllAncestries	6	LST1	7940
GIANT WHRadjBMI_COMBINED_AllAncestries	6	LSM2	57819
GIANT WHRadjBMI_COMBINED_AllAncestries	6	NEU1	4758
GIANT WHRadjBMI_COMBINED_AllAncestries	6	SLC44A4	80736
GIANT WHRadjBMI_COMBINED_AllAncestries	6	EHMT2	10919
GIANT WHRadjBMI_COMBINED_AllAncestries	6	ZBTB12	221527
GIANT WHRadjBMI_COMBINED_AllAncestries	6	C2	717
GIANT WHRadjBMI_COMBINED_AllAncestries	6	CFB	629
GIANT WHRadjBMI_COMBINED_AllAncestries	6	RDBP	7936
GIANT WHRadjBMI_COMBINED_AllAncestries	6	AGPAT1	10554
GIANT WHRadjBMI_COMBINED_AllAncestries	6	RNF5	6048
GIANT WHRadjBMI_COMBINED_AllAncestries	6	AGER	177
GIANT WHRadjBMI_COMBINED_AllAncestries	6	PBX2	5089
GIANT WHRadjBMI_COMBINED_AllAncestries	6	GPSM3	63940
GIANT WHRadjBMI_COMBINED_AllAncestries	6	NOTCH4	4855
GIANT WHRadjBMI_COMBINED_AllAncestries	7	PHTF2	57157
GIANT WHRadjBMI_COMBINED_AllAncestries	7	CALCR	799
GIANT WHRadjBMI_COMBINED_AllAncestries	15	MNS1	55329
GIANT WHRadjBMI_COMBINED_EUR	3	SYN2	6854
GIANT WHRadjBMI_COMBINED_EUR	3	TSEN2	80746
GIANT WHRadjBMI_COMBINED_EUR	4	TMEM155	132332
GIANT WHRadjBMI_COMBINED_EUR	6	MCCD1	401250
GIANT WHRadjBMI_COMBINED_EUR	6	ATP6V1G2	534
GIANT WHRadjBMI_COMBINED_EUR	6	NFKBIL1	4795
GIANT WHRadjBMI_COMBINED_EUR	6	LTA	4049
GIANT WHRadjBMI_COMBINED_EUR	6	TNF	7124
GIANT WHRadjBMI_COMBINED_EUR	6	LTB	4050
GIANT WHRadjBMI_COMBINED_EUR	6	LST1	7940
GIANT WHRadjBMI_COMBINED_EUR	6	LSM2	57819
GIANT WHRadjBMI_COMBINED_EUR	6	NEU1	4758
GIANT WHRadjBMI_COMBINED_EUR	6	SLC44A4	80736
GIANT WHRadjBMI_COMBINED_EUR	6	EHMT2	10919
GIANT WHRadjBMI_COMBINED_EUR	6	ZBTB12	221527
GIANT WHRadjBMI_COMBINED_EUR	6	C2	717
GIANT WHRadjBMI_COMBINED_EUR	6	CFB	629
GIANT WHRadjBMI_COMBINED_EUR	6	RDBP	7936
GIANT WHRadjBMI_COMBINED_EUR	6	AGPAT1	10554
GIANT WHRadjBMI_COMBINED_EUR	6	RNF5	6048
GIANT WHRadjBMI_COMBINED_EUR	6	AGER	177
GIANT WHRadjBMI_COMBINED_EUR	6	PBX2	5089
GIANT WHRadjBMI_COMBINED_EUR	6	GPSM3	63940
GIANT WHRadjBMI_COMBINED_EUR	6	NOTCH4	4855
GIANT WHRadjBMI_COMBINED_EUR	7	PHTF2	57157
GIANT WHRadjBMI_COMBINED_EUR	15	MNS1	55329
GIANT WHRadjBMI_MALES_AllAncestries	2	ACVR1C	130399
GIANT WHRadjBMI_MALES_AllAncestries	6	MCCD1	401250
GIANT WHRadjBMI_MALES_AllAncestries	6	ATP6V1G2	534
GIANT WHRadjBMI_MALES_AllAncestries	6	NFKBIL1	4795
GIANT WHRadjBMI_MALES_AllAncestries	6	LTA	4049
GIANT WHRadjBMI_MALES_AllAncestries	6	TNF	7124
GIANT WHRadjBMI_MALES_AllAncestries	6	LTB	4050
GIANT WHRadjBMI_MALES_AllAncestries	6	LST1	7940
GIANT WHRadjBMI_MALES_AllAncestries	6	LSM2	57819
GIANT WHRadjBMI_MALES_AllAncestries	6	HSPA1L	3305
GIANT WHRadjBMI_MALES_AllAncestries	6	HSPA1A	3303
GIANT WHRadjBMI_MALES_AllAncestries	6	HSPA1B	3304
GIANT WHRadjBMI_MALES_AllAncestries	6	C6orf48	50854
GIANT WHRadjBMI_MALES_AllAncestries	6	NEU1	4758
GIANT WHRadjBMI_MALES_AllAncestries	6	SLC44A4	80736
GIANT WHRadjBMI_MALES_AllAncestries	6	EHMT2	10919
GIANT WHRadjBMI_MALES_AllAncestries	6	ZBTB12	221527
GIANT WHRadjBMI_MALES_AllAncestries	6	C2	717
GIANT WHRadjBMI_MALES_AllAncestries	6	CFB	629
GIANT WHRadjBMI_MALES_AllAncestries	6	RDBP	7936
GIANT WHRadjBMI_MALES_AllAncestries	6	AGPAT1	10554
GIANT WHRadjBMI_MALES_AllAncestries	6	RNF5	6048
GIANT WHRadjBMI_MALES_AllAncestries	6	AGER	177
GIANT WHRadjBMI_MALES_AllAncestries	6	PBX2	5089
GIANT WHRadjBMI_MALES_AllAncestries	6	GPSM3	63940
GIANT WHRadjBMI_MALES_AllAncestries	6	NOTCH4	4855
GIANT WHRadjBMI_MALES_AllAncestries	10	AKR1C1	1645
GIANT WHRadjBMI_MALES_AllAncestries	15	MNS1	55329
GIANT WHRadjBMI_MALES_EUR	2	ACVR1C	130399
GIANT WHRadjBMI_MALES_EUR	6	MCCD1	401250
GIANT WHRadjBMI_MALES_EUR	6	ATP6V1G2	534
GIANT WHRadjBMI_MALES_EUR	6	NFKBIL1	4795
GIANT WHRadjBMI_MALES_EUR	6	LTA	4049
GIANT WHRadjBMI_MALES_EUR	6	TNF	7124
GIANT WHRadjBMI_MALES_EUR	6	LTB	4050
GIANT WHRadjBMI_MALES_EUR	6	LST1	7940
GIANT WHRadjBMI_MALES_EUR	6	LSM2	57819
GIANT WHRadjBMI_MALES_EUR	6	HSPA1L	3305
GIANT WHRadjBMI_MALES_EUR	6	HSPA1A	3303
GIANT WHRadjBMI_MALES_EUR	6	HSPA1B	3304
GIANT WHRadjBMI_MALES_EUR	6	C6orf48	50854
GIANT WHRadjBMI_MALES_EUR	6	NEU1	4758
GIANT WHRadjBMI_MALES_EUR	6	SLC44A4	80736
GIANT WHRadjBMI_MALES_EUR	6	EHMT2	10919
GIANT WHRadjBMI_MALES_EUR	6	ZBTB12	221527
GIANT WHRadjBMI_MALES_EUR	6	C2	717
GIANT WHRadjBMI_MALES_EUR	6	CFB	629
GIANT WHRadjBMI_MALES_EUR	6	RDBP	7936
GIANT WHRadjBMI_MALES_EUR	6	AGPAT1	10554
GIANT WHRadjBMI_MALES_EUR	6	RNF5	6048
GIANT WHRadjBMI_MALES_EUR	6	AGER	177
GIANT WHRadjBMI_MALES_EUR	6	PBX2	5089
GIANT WHRadjBMI_MALES_EUR	6	GPSM3	63940
GIANT WHRadjBMI_MALES_EUR	6	NOTCH4	4855
GIANT WHRadjBMI_MALES_EUR	10	AKR1C1	1645
GIANT WHRadjBMI_MALES_EUR	15	MNS1	55329
GIANT WHRadjBMI_FEMALES_AllAncestries	3	SYN2	6854
GIANT WHRadjBMI_FEMALES_AllAncestries	3	TIMP4	7079
GIANT WHRadjBMI_FEMALES_AllAncestries	3	TSEN2	80746
GIANT WHRadjBMI_FEMALES_AllAncestries	6	C2	717
GIANT WHRadjBMI_FEMALES_AllAncestries	6	CFB	629
GIANT WHRadjBMI_FEMALES_AllAncestries	6	RDBP	7936
GIANT WHRadjBMI_FEMALES_AllAncestries	6	SNRPC	6631
GIANT WHRadjBMI_FEMALES_AllAncestries	10	PSD	5662
GIANT WHRadjBMI_FEMALES_AllAncestries	10	FBXL15	79176
GIANT WHRadjBMI_FEMALES_AllAncestries	10	CUEDC2	79004
GIANT WHRadjBMI_FEMALES_AllAncestries	10	C10orf95	79946
GIANT WHRadjBMI_FEMALES_AllAncestries	10	TMEM180	79847
GIANT WHRadjBMI_FEMALES_AllAncestries	10	ACTR1A	10121
GIANT WHRadjBMI_FEMALES_AllAncestries	20	NPBWR2	2832
GIANT WHRadjBMI_FEMALES_AllAncestries	20	MYT1	4661
GIANT WHRadjBMI_FEMALES_EUR	3	SYN2	6854
GIANT WHRadjBMI_FEMALES_EUR	3	TIMP4	7079
GIANT WHRadjBMI_FEMALES_EUR	3	TSEN2	80746
GIANT WHRadjBMI_FEMALES_EUR	6	C2	717
GIANT WHRadjBMI_FEMALES_EUR	6	CFB	629
GIANT WHRadjBMI_FEMALES_EUR	6	RDBP	7936
GIANT WHRadjBMI_FEMALES_EUR	6	C6orf106	64771
GIANT WHRadjBMI_FEMALES_EUR	6	SNRPC	6631
GIANT WHRadjBMI_FEMALES_EUR	10	PSD	5662
GIANT WHRadjBMI_FEMALES_EUR	10	FBXL15	79176
GIANT WHRadjBMI_FEMALES_EUR	10	CUEDC2	79004
GIANT WHRadjBMI_FEMALES_EUR	10	C10orf95	79946
GIANT WHRadjBMI_FEMALES_EUR	10	TMEM180	79847
GIANT WHRadjBMI_FEMALES_EUR	10	ACTR1A	10121
GIANT WHRadjBMI_FEMALES_EUR	20	NPBWR2	2832
GIANT WHRadjBMI_FEMALES_EUR	20	MYT1	4661
GIANT BMI	6	DSE	29940
GIANT BMI	6	CNKSR3	154043
GIANT BMI	7	BRI3	25798
GIANT BMI	10	ACTR1A	10121
GIANT BMI	15	GOLGA8B	440270
GIANT BMI	20	NPBWR2	2832
GIANT Height	1	ZNF642	339559
GIANT Height	1	ZNF684	127396
GIANT Height	3	FBXO45	200933
GIANT Height	7	CLDN4	1364
GIANT Height	7	WBSCR27	155368
GIANT Height	7	WBSCR28	135886
GIANT Height	14	RPS29	6235
GIANT Height	17	MYH13	8735
GIANT Height	19	FSTL3	10272
GIANT Height	19	PRSSL1	400668
GIANT Height	19	PALM	5064
T2D stage1	3	SYN2	6854
T2D stage1	3	TIMP4	7079
T2D stage1	6	MCCD1	401250
T2D stage1	6	ATP6V1G2	534
T2D stage1	6	NFKBIL1	4795
T2D stage1	6	LTA	4049
T2D stage1	6	TNF	7124
T2D stage1	6	LTB	4050
T2D stage1	6	LST1	7940
T2D stage1	6	LSM2	57819
T2D stage1	6	HSPA1L	3305
T2D stage1	6	HSPA1A	3303
T2D stage1	6	HSPA1B	3304
T2D stage1	6	C6orf48	50854
T2D stage1	6	NEU1	4758
T2D stage1	6	SLC44A4	80736
T2D stage1	6	EHMT2	10919
T2D stage1	6	ZBTB12	221527
T2D stage1	6	C2	717
T2D stage1	6	CFB	629
T2D stage1	6	RDBP	7936
T2D stage1	6	AGPAT1	10554
T2D stage1	6	RNF5	6048
T2D stage1	6	AGER	177
T2D stage1	6	PBX2	5089
T2D stage1	6	GPSM3	63940
T2D stage1	6	NOTCH4	4855
T2D stage1	6	SPDEF	25803
T2D stage1	6	C6orf106	64771
T2D stage1	6	SNRPC	6631
T2D stage1	6	UHRF1BP1	54887
T2D stage1	6	TAF11	6882
T2D stage1	6	ANKS1A	23294
T2D stage1	15	MAN2A2	4122
T2D stage1	15	UNC45A	55898
T2D stage1	15	HDDC3	374659
T2D stage1	15	RCCD1	91433
T2D stage1	15	PRC1	9055
T2D stage1	20	TOP1	7150
T2D stage1	20	PLCG1	5335
T2D stage1	20	ZHX3	23051
T2D combined	1	KLHL21	9903
T2D combined	1	PHF13	148479
T2D combined	1	THAP3	90326
T2D combined	1	DNAJC11	55735
T2D combined	3	SYN2	6854
T2D combined	3	TIMP4	7079
T2D combined	4	TMEM155	132332
T2D combined	6	LTA	4049
T2D combined	6	TNF	7124
T2D combined	6	LTB	4050
T2D combined	6	LSM2	57819
T2D combined	6	HSPA1L	3305
T2D combined	6	HSPA1A	3303
T2D combined	6	EHMT2	10919
T2D combined	6	ZBTB12	221527
T2D combined	6	C2	717
T2D combined	6	CFB	629
T2D combined	6	RDBP	7936
T2D combined	11	TPCN2	219931
T2D combined	20	PLCG1	5335
T2D combined	20	ZHX3	23051
T2D combined	20	NPBWR2	2832
T2D combined	20	MYT1	4661
Fast Glucose	13	WDFY2	115825
Fast Glucose	13	DHRS12	79758
Fast Glucose	20	TOP1	7150
Fast Glucose	20	PLCG1	5335
Fast Glucose	20	ZHX3	23051
Fast Insulin	1	ZNF642	339559
Fast Insulin	1	ZNF684	127396
Fast Insulin	1	PRELP	5549
Fast Insulin	2	FBLN7	129804
Fast Insulin	3	SYN2	6854
Fast Insulin	3	TIMP4	7079
Fast Insulin	4	SH3RF1	57630
Fast Insulin	6	AGPAT1	10554
Fast Insulin	6	SPDEF	25803
Fast Insulin	6	C6orf106	64771
Fast Insulin	6	SNRPC	6631
Fast Insulin	6	UHRF1BP1	54887
Fast Insulin	6	TAF11	6882
Fast Insulin	6	ANKS1A	23294
Fast Insulin	12	PPM1H	57460
Fast Insulin	18	NETO1	81832
IBD	1	PLCH2	9651
IBD	1	PANK4	55229
IBD	1	HES5	388585
IBD	1	LOC115110	115110
IBD	1	TNFRSF14	8764
IBD	6	MCCD1	401250
IBD	6	DDX39B	7919
IBD	6	SNORD117	692233
IBD	6	SNORD84	692199
IBD	6	ATP6V1G2	534
IBD	6	NFKBIL1	4795
IBD	6	LTA	4049
IBD	6	TNF	7124
IBD	6	LTB	4050
IBD	6	LST1	7940
IBD	6	LSM2	57819
IBD	6	HSPA1L	3305
IBD	6	HSPA1A	3303
IBD	6	HSPA1B	3304
IBD	6	C6orf48	50854
IBD	6	SNORD48	26801
IBD	6	SNORD52	26797
IBD	6	NEU1	4758
IBD	6	SLC44A4	80736
IBD	6	EHMT2	10919
IBD	6	ZBTB12	221527
IBD	6	C2	717
IBD	6	CFB	629
IBD	6	RDBP	7936
IBD	6	AGPAT1	10554
IBD	6	RNF5	6048
IBD	6	AGER	177
IBD	6	PBX2	5089
IBD	6	GPSM3	63940
IBD	6	NOTCH4	4855
IBD	19	ICAM4	3386
IBD	19	ZGLP1	100125288
IBD	19	FDX1L	112812
IBD	19	RAVER1	125950
IBD	19	ICAM3	3385
IBD	19	TYK2	7297
IBD Crohn's disease	6	MCCD1	401250
IBD Crohn's disease	6	DDX39B	7919
IBD Crohn's disease	6	SNORD117	692233
IBD Crohn's disease	6	SNORD84	692199
IBD Crohn's disease	6	ATP6V1G2	534
IBD Crohn's disease	6	NFKBIL1	4795
IBD Crohn's disease	6	LTA	4049
IBD Crohn's disease	6	TNF	7124
IBD Crohn's disease	6	LTB	4050
IBD Crohn's disease	6	LST1	7940
IBD Crohn's disease	6	LSM2	57819
IBD Crohn's disease	6	HSPA1L	3305
IBD Crohn's disease	6	HSPA1A	3303
IBD Crohn's disease	6	HSPA1B	3304
IBD Crohn's disease	6	C6orf48	50854
IBD Crohn's disease	6	SNORD48	26801
IBD Crohn's disease	6	SNORD52	26797
IBD Crohn's disease	6	NEU1	4758
IBD Crohn's disease	6	SLC44A4	80736
IBD Crohn's disease	6	EHMT2	10919
IBD Crohn's disease	6	ZBTB12	221527
IBD Crohn's disease	6	C2	717
IBD Crohn's disease	6	CFB	629
IBD Crohn's disease	6	RDBP	7936
IBD Crohn's disease	6	AGPAT1	10554
IBD Crohn's disease	6	RNF5	6048
IBD Crohn's disease	6	AGER	177
IBD Crohn's disease	6	PBX2	5089
IBD Crohn's disease	6	GPSM3	63940
IBD Crohn's disease	6	NOTCH4	4855
IBD Crohn's disease	17	RPS6KB1	6198
IBD Crohn's disease	19	ZGLP1	100125288
IBD Crohn's disease	19	FDX1L	112812
IBD Crohn's disease	19	RAVER1	125950
IBD Crohn's disease	19	ICAM3	3385
IBD Crohn's disease	19	TYK2	7297
IBD Ulcerative colotis	1	PLCH2	9651
IBD Ulcerative colotis	1	PANK4	55229
IBD Ulcerative colotis	1	HES5	388585
IBD Ulcerative colotis	1	LOC115110	115110
IBD Ulcerative colotis	1	TNFRSF14	8764
IBD Ulcerative colotis	1	MGC27382	149047
IBD Ulcerative colotis	6	MCCD1	401250
IBD Ulcerative colotis	6	DDX39B	7919
IBD Ulcerative colotis	6	SNORD117	692233
IBD Ulcerative colotis	6	SNORD84	692199
IBD Ulcerative colotis	6	ATP6V1G2	534
IBD Ulcerative colotis	6	NFKBIL1	4795
IBD Ulcerative colotis	6	LTA	4049
IBD Ulcerative colotis	6	TNF	7124
IBD Ulcerative colotis	6	LTB	4050
IBD Ulcerative colotis	6	LST1	7940
IBD Ulcerative colotis	6	LSM2	57819
IBD Ulcerative colotis	6	HSPA1L	3305
IBD Ulcerative colotis	6	HSPA1A	3303
IBD Ulcerative colotis	6	HSPA1B	3304
IBD Ulcerative colotis	6	C6orf48	50854
IBD Ulcerative colotis	6	SNORD48	26801
IBD Ulcerative colotis	6	SNORD52	26797
IBD Ulcerative colotis	6	NEU1	4758
IBD Ulcerative colotis	6	SLC44A4	80736
IBD Ulcerative colotis	6	EHMT2	10919
IBD Ulcerative colotis	6	ZBTB12	221527
IBD Ulcerative colotis	6	C2	717
IBD Ulcerative colotis	6	CFB	629
IBD Ulcerative colotis	6	RDBP	7936
IBD Ulcerative colotis	6	AGPAT1	10554
IBD Ulcerative colotis	6	RNF5	6048
IBD Ulcerative colotis	6	AGER	177
IBD Ulcerative colotis	6	PBX2	5089
IBD Ulcerative colotis	6	GPSM3	63940
IBD Ulcerative colotis	6	NOTCH4	4855
IBD Ulcerative colotis	6	DSE	29940
IBD Ulcerative colotis	10	PSD	5662
IBD Ulcerative colotis	10	FBXL15	79176
IBD Ulcerative colotis	10	CUEDC2	79004
IBD Ulcerative colotis	10	C10orf95	79946
IBD Ulcerative colotis	10	TMEM180	79847
IBD Ulcerative colotis	10	ACTR1A	10121
IBD Ulcerative colotis	16	LOC595101	595101
IBD Ulcerative colotis	16	CD2BP2	10421
IBD Ulcerative colotis	16	TBC1D10B	26000
IBD Ulcerative colotis	16	MYLPF	29895
IBD Ulcerative colotis	16	2016-09-01	1731
IBD Ulcerative colotis	19	ZGLP1	100125288
IBD Ulcerative colotis	19	FDX1L	112812
IBD Ulcerative colotis	19	RAVER1	125950
IBD Ulcerative colotis	19	ICAM3	3385
IBD Ulcerative colotis	19	TYK2	7297
Longevity > 90	6	LSM2	57819
Longevity > 90	6	HSPA1L	3305
Longevity > 90	7	VSTM2A	222008
Longevity > 90	17	SHMT1	6470
Longevity > 90	19	ZNF254	9534
